# Supplementary material for: Single-cell multi-omics analysis of the immune response in COVID-19
Source: Nat Med. 2021 Apr 20;27(5):904–16. doi: 10.1038/s41591-021-01329-2 (PMC8121667; doi:10.1038/s41591-021-01329-2)
Supplement: Supplementary file 3 — Supplementary Table 1: CITE-seq panel. List of TotalSeq-C antibodies, including clone and barcode. Supplementary Table 2: patient metadata. Status summary is based on the WHO COVID-19 classification (WHO/2019-nCoV/clinical/2020.5; https://www.who.int/publications/i/item/clinical-management-of-covid-19/). NA, not applicable. Not-known listed where information was unavailable. O2, supplemental oxygen via nasal cannulae, face mask or non-rebreather mask. NIV, noninvasive ventilation under continuous (CPAP) or bilevel (BiPAP) positive airway pressure. Supplementary Table 3: number of cells and donors contributing to each cell cluster. Supplementary Table 4: clinical whole-blood counts for Newcastle samples. Number of cells × 109 per liter of blood. WBC, white blood cells. Supplementary Table 5: concentration in pg ml−1 of 45 analytes measured in serum. ≤0, below the limit of detection; asterisks indicate anti-inflammatory cytokines. Supplementary Table 6: type I/III interferon, JAK–STAT and TNF response enrichment scores for MP populations shown in Fig. 2f. Supplementary Table 7: statistical analysis values for Fig. 2f. Supplementary Table 8: statistical analysis values for Fig. 2k and Extended Data 3f. Supplementary Table 9: T cell clonality logistic regression model results across disease severity groups. P values calculated from a two-sided t-test, with Benjamini–Hochberg FDR correction Supplementary Table 10: T cell clonality logistic regression model results across symptom duration. P values calculated from a two-sided t-test, with Benjamini–Hochberg FDR correction. [file 41591_2021_1329_MOESM3_ESM.xlsx]

## Sheet: Supp Table 1
Supplementary Table 1: CITE-seq panel. List of Total-seq C antibodies, including clone and barcode.
Antibody	Clone	Barcode
anti-human CD80	2D10	ACGAATCAATCTGTG
anti-human CD86	IT2.2	GTCTTTGTCAGTGCA
anti-human CD274 (B7-H1, PD-L1)	29E.2A3	GTTGTCCGACAATAC
anti-human CD273 (B7-DC, PD-L2)	24F.10C12	TCAACGCTTGGCTAG
anti-human CD275 (B7-H2, ICOSL)	2D3	GTGCATTCAACAGTA
anti-mouse/human CD11b	M1/70	TGAAGGCTCATTTGT
anti-human CD252 (OX40L)	11C3.1	TTTAGTGATCCGACT
anti-human CD137L (4-1BB Ligand)	5F4	ATTCGCCTTACGCAA
anti-human CD155 (PVR)	SKII.4	ATCACATCGTTGCCA
anti-human CD112 (Nectin-2)	TX31	AACCTTCCGTCTAAG
anti-human CD47	CC2C6	GCATTCTGTCACCTA
anti-human CD70	113-16	CGCGAACATAAGAAG
anti-human CD30	BY88	TCAGGGTGTGCTGTA
anti-human CD40	5C3	CTCAGATGGAGTATG
anti-human CD154	24-31	GCTAGATAGATGCAA
anti-human CD52	HI186	CTTTGTACGAGCAAA
anti-human CD3	UCHT1	CTCATTGTAACTCCT
anti-human CD8	SK1	GCGCAACTTGATGAT
anti-human CD56 (NCAM)	5.1H11	TCCTTTCCTGATAGG
anti-human CD19	HIB19	CTGGGCAATTACTCG
anti-human CD33	P67.6	TAACTCAGGGCCTAT
anti-human CD11c	S-HCL-3	TACGCCTATAACTTG
anti-human CD34	581	GCAGAAATCTCCCTT
anti-human CD269 (BCMA)	19F2	CAGATGATCCACCAT
anti-human HLA-A,B,C	W6/32	TATGCGAGGCTTATC
anti-human CD90 (Thy1)	5E10	GCATTGTACGATTCA
anti-human CD117 (c-kit)	104D2	AGACTAATAGCTGAC
anti-human CD10	HI10a	CAGCCATTCATTAGG
anti-human CD45RA	HI100	TCAATCCTTCCGCTT
anti-human CD123	6H6	CTTCACTCTGTCAGG
anti-human CD7	CD7-6B7	TGGATTCCCGGACTT
anti-human/mouse CD49f	GoH3	TTCCGAGGATGATCT
anti-human CD194 (CCR4)	L291H4	AGCTTACCTGCACGA
anti-human CD4	RPA-T4	TGTTCCCGCTCAACT
anti-mouse/human CD44	IM7	TGGCTTCAGGTCCTA
anti-human CD14	M5E2	TCTCAGACCTCCGTA
anti-human CD16	3G8	AAGTTCACTCTTTGC
anti-human CD25	BC96	TTTGTCCTGTACGCC
anti-human CD45RO	UCHL1	CTCCGAATCATGTTG
anti-human CD279 (PD-1)	EH12.2H7	ACAGCGCCGTATTTA
anti-human TIGIT (VSTM3)	A15153G	TTGCTTACCGCCAGA
anti-human CD20	2H7	TTCTGGGTCCCTAGA
anti-human CD335 (NKp46)	9E2	ACAATTTGAACAGCG
anti-human CD294 (CRTH2)	BM16	TGTTTACGAGAGCCC
anti-human CD326 (Ep-CAM)	9C4	TTCCGAGCAAGTATC
anti-human CD31	WM59	ACCTTTATGCCACGG
anti-Human Podoplanin	NC-08	GGTTACTCGTTGTGT
anti-human CD146	P1H12	CCTTGGATAACATCA
anti-human CD324 (E-Cadherin)	67A4	ATCCTTCTCCCTTTC
anti-human IgM	MHM-88	TAGCGAGCCCGTATA
anti-human CD5	UCHT2	CATTAACGGGATGCC
anti-human TCR γ/δ	B1	CTTCCGATTCATTCA
anti-human CD183 (CXCR3)	G025H7	GCGATGGTAGATTAT
anti-human CD195 (CCR5)	J418F1	CCAAAGTAAGAGCCA
anti-human CD32	FUN-2	GCTTCCGAATTACCG
anti-human CD196 (CCR6)	G034E3	GATCCCTTTGTCACT
anti-human CD185 (CXCR5)	J252D4	AATTCAACCGTCGCC
anti-human CD103 (Integrin αE)	Ber-ACT8	GACCTCATTGTGAAT
anti-human CD69	FN50	GTCTCTTGGCTTAAA
anti-human CD62L	DREG-56	GTCCCTGCAACTTGA
anti-human CD197 (CCR7)	G043H7	AGTTCAGTCAACCGA
anti-human CD161	HP-3G10	GTACGCAGTCCTTCT
anti-human CD152 (CTLA-4)	BNI3	ATGGTTCACGTAATC
anti-human CD223 (LAG-3)	11C3C65	CATTTGTCTGCCGGT
anti-human KLRG1 (MAFA)	SA231A2	CTTATTTCCTGCCCT
anti-human CD27	O323	GCACTCCTGCATGTA
anti-human CD107a (LAMP-1)	H4A3	CAGCCCACTGCAATA
anti-human CD95 (Fas)	DX2	CCAGCTCATTAGAGC
anti-human HLA-DR	L243	AATAGCGAGCAAGTA
anti-human CD1c	L161	GAGCTACTTCACTCG
anti-human CD64	10.1	AAGTATGCCCTACGA
anti-human CD141 (Thrombomodulin)	M80	GGATAACCGCGCTTT
anti-human CD1d	51.1	TCGAGTCGCTTATCA
anti-human CD314 (NKG2D)	1D11	CGTGTTTGTTCCTCA
anti-human CD66b	6/40c	AGCTGTAAGTTTCGG
anti-human CD35	E11	ACTTCCGTCGATCTT
anti-human CD57 Recombinant	QA17A04	AACTCCCTATGGAGG
anti-human CD366 (Tim-3)	F38-2E2	TGTCCTACCCAACTT
anti-human CD272 (BTLA)	MIH26	GTTATTGGACTAAGG
anti-human/mouse/rat CD278 (ICOS)	C398.4A	CGCGCACCCATTAAA
anti-human CD58 (LFA-3)	TS2/9	GTTCCTATGGACGAC
anti-human CD96 (TACTILE)	NK92.39	TGGCCTATAAATGGT
anti-human CD39	A1	TTACCTGGTATCCGT
anti-human CD178 (Fas-L)	NOK-1	CCGGTCCTCTGTATT
anti-human CX3CR1	K0124E1	AGTATCGTCTCTGGG
anti-human CD24	ML5	AGATTCCTTCGTGTT
anti-human CD21	Bu32	AACCTAGTAGTTCGG
anti-human CD11a	TS2/4	TATATCCTTGTGAGC
anti-human IgA	HP6123	AAGATGTCCGAGCAA
anti-human CD79b (Igβ)	CB3-1	ATTCTTCAACCGAAG
anti-human CD66a/c/e	ASL-32	GGGACAGTTCGTTTC
anti-human CD244 (2B4)	C1.7	TCGCTTGGATGGTAG
anti-human CD235ab	HIR2	GCTCCTTTACACGTA
anti-human CD206 (MMR)	15-2	TCAGAACGTCTAACT
anti-human CD169 (Sialoadhesin, Siglec-1)	7-239	TACTCAGCGTGTTTG
anti-human CD370 (CLEC9A/DNGR1)	8F9	CTGCATTTCAGTAAG
anti-human XCR1	S15046E	AAGACGCATGTCAAC
anti-human/mouse integrin β7	FIB504	TCCTTGGATGTACCG
anti-human CD268 (BAFF-R)	11C1	CGAAGTCGATCCGTA
anti-human CD54	HA58	CTGATAGACTTGAGT
anti-human CD62P (P-Selectin)	AK4	CCTTCCGTATCCCTT
anti-human TCR α/β	IP26	CGTAACGTAGAGCGA
anti-human CD106	STA	TCACAGTTCCTTGGA
anti-human CD122 (IL-2Rβ)	TU27	TCATTTCCTCCGATT
anti-human CD267 (TACI)	1A1	AGTGATGGAGCGAAC
anti-human FcεRIα	AER-37 (CRA-1)	CTCGTTTCCGTATCG
anti-human CD41	HIP8	ACGTTGTGGCCTTGT
anti-human CD137 (4-1BB)	4B4-1	CAGTAAGTTCGGGAC
anti-human CD254 (TRANCE, RANKL)	MIH24	TCCGTGTTAGTTTGT
anti-human CD163	GHI/61	GCTTCTCCTTCCTTA
anti-human CD83	HB15e	CCACTCATTTCCGGT
anti-human CD357 (GITR)	108-17	ACCTTTCGACACTCG
anti-human CD309 (VEGFR2)	7D4-6	TTCACGCAGTAAGAT
anti-human CD124 (IL-4Rα)	G077F6	CCGTCCTGATAGATG
anti-human CD184 (CXCR4)	12G5	TCAGGTCCTTTCAAC
anti-human CD2	TS1/8	TACGATTTGTCAGGG
anti-human CD226 (DNAM-1)	11A8	TCTCAGTGTTTGTGG
anti-human CD29	TS2/16	GTATTCCCTCAGTCA
anti-human CD303 (BDCA-2)	201A	GAGATGTCCGAATTT
anti-human CD49b	P1E6-C5	GCTTTCTTCAGTATG
anti-human CD81 (TAPA-1)	5A6	GTATCCTTCCTTGGC
anti-human CD98	MEM-108	GCACCAACAGCCATT
anti-human IgG Fc	M1310G05	CTGGAGCGATTAGAA
anti-human IgD	IA6-2	CAGTCTCCGTAGAGT
anti-human CD18	TS1/18	TATTGGGACACTTCT
anti-human CD28	CD28.2	TGAGAACGACCCTAA
anti-human TSLPR (TSLP-R)	1D3	CAGTCCTCTCTGTCA
anti-human CD38	HIT2	TGTACCCGCTTGTGA
anti-human CD127 (IL-7Rα)	A019D5	GTGTGTTGTCCTATG
anti-human CD45	HI30	TGCAATTACCCGGAT
anti-human CD15 (SSEA-1)	W6D3	TCACCAGTACCTAGT
anti-human CD22	S-HCL-1	GGGTTGTTGTCTTTG
anti-human CD71	CY1G4	CCGTGTTCCTCATTA
anti-human B7-H4	MIH43	TGTATGTCTGCCTTG
anti-human CD26	BA5b	GGTGGCTAGATAATG
anti-human CD193 (CCR3)	5E8	ACCAATCCTTTCGTC
anti-human CD204	7C9C20	TAGCGAGCCAGATGT
anti-human CD144 (VE-Cadherin)	BV9	TCCACTCATTCTGTA
anti-human CD1a	HI149	GATCGTGTTGTGTTA
anti-human CD304 (Neuropilin-1)	12C2	GGACTAAGTTTCGTT
anti-human CD36	5-271	TTCTTTGCCTTGCCA
anti-human CD158 (KIR2DL1/S1/S3/S5)	HP-MA4	TATCAACCAACGCTT
anti-mouse/human CD207	4C7	CGATTTGTATTCCCT
anti-human CD49d	9F10	CCATTCAACTTCCGG
anti-human CD73 (Ecto-5'-nucleotidase)	AD2	CAGTTCCTCAGTTCG
anti-human TCR Vα7.2	3C10	TACGAGCAGTATTCA
anti-human TCR Vδ2	B6	TCAGTCAGATGGTAT
anti-human TCR Vγ9	B3	AAGTGATGGTATCTG
anti-human TCR Vα24-Jα18 (iNKT cell)	6B11	AACTTCTGTGGTAGC
anti-human CD305 (LAIR1)	NKTA255	ATTTCCATTCCCTGT
anti-human LOX-1	15C4	ACCCTTTACCGAATA
anti-human CD158b (KIR2DL2/L3, NKAT2)	DX27	GACCCGTAGTTTGAT
anti-human CD133	S16016B	GTAAGACGCCTATGC
anti-human CD209 (DC-SIGN)	9E9A8	TCACTGGACACTTAA
anti-human CD158e1 (KIR3DL1, NKB1)	DX9	GGACGCTTTCCTTGA
anti-human CD158f (KIR2DL5)	UP-R1	AAAGTGATGCCACTG
anti-human CD337 (NKp30)	P30-15	AAAGTCACTCTGCCG
anti-human CD336 (NKp44)	P44-8	GGGCAATTAGCGAGT
anti-human CD307d (FcRL4)	413D12	CGATTTGATCTGCCT
anti-human CD307e (FcRL5)	509f6	TCACGCAGTCCTCAA
anti-human CD319 (CRACC)	162.1	AGTATGCCATGTCTT
anti-human CD138 (Syndecan-1)	DL-101	GTATAGACCAAAGCC
anti-human CD99	3B2/TA8	ACCCGTCCCTAAGAA
anti-human CLEC12A	50C1	CATTAGAGTCTGCCA
anti-Tau Phospho (Thr181)	M7004D06	CTCGTTTGTAGCAAT
anti-human CD257 (BAFF, BLYS)	1D6	CAGAGCACCCATTAA
anti-human CD94	DX22	CTTTCCGGTCCTACA
anti-human CD150 (SLAM)	A12 (7D4)	GTCATTGTATGTCTG
anti-human Ig light chain κ	MHK-49	AGCTCAGCCAGTATG
anti-mouse/human Mac-2 (Galectin-3)	M3/38	GATGCAATTAGCCGG
anti-human CD85j (ILT2)	GHI/75	CCTTGTGAGGCTATG
anti-human CD23	EBVCS-5	TCTGTATAACCGTCT
anti-human Ig light chain λ	MHL-38	CAGCCAGTAAGTCAC
anti-human HLA-A2	BB7.2	GAACATTTCCGACAA
anti-human GARP (LRRC32)	7B11	AGGTATGGTAGAGTA
anti-human CD328 (Siglec-7)	6-434	CTTAGCATTTCACTG
anti-human TCR Vβ13.1	H131	TTATGGACGTATGGT
anti-human CD82	ASL-24	TCCCACTTCCGCTTT
anti-human CD101 (BB27)	BB27	CTACTTCCCTGTCAA
anti-human CD360 (IL-21R)	4B2.9	GAGGATGATGCCATG
anti-human CD88 (C5aR)	S5/1	GCCGCATGAGAAACA
anti-human HLA-F	3D11/HLA-F	GCAACTCTCCTACCT
anti-human NLRP2	8F10B51	ACGCTTGTGTTAGTT
anti-human Podocalyxin	mAb 84	GAGCCGGTATAATGC
anti-human CD224	KF29	CTGATGAGATGTCAG
anti-c-Met	12.1	GCTGCTGCGATTTGA
anti-human CD258 (LIGHT)	T5-39	ACTTCCCTGTAGAAA
anti-human DR3 (TRAMP)	JD3	GAGTTCCCTCAGTTC
Mouse IgG1, κ isotype Ctrl	MOPC-21	GCCGGACGACATTAA
Mouse IgG2a, κ isotype Ctrl	MOPC-173	CTCCTACCTAAACTG
Mouse IgG2b, κ isotype Ctrl	MPC-11	ATATGTATCACGCGA
Rat IgG2b, κ Isotype Ctrl	RTK4530	GATTCTTGACGACCT

## Sheet: Supp Table 2
Supplementary Table 2: Patient metadata. Status summary is based on the WHO COVID-19 classification (WHO reference number: WHO/2019-nCoV/clinical/2020.5; https://www.who.int/publications/i/item/clinical-management-of-covid-19). NA, not applicable. Not-known listed where information was unavailable. O2, supplemental oxygen via nasal cannulae, face mask or non-rebreathe mask. NIV, non-invasive vent…
Sample ID	Resample	Collection day	Patient ID	Age	Swab result	Status	Smoker	Status on collection day	Catergory on collection day	Status 3 days post collection	Status 7 days post collection	Days from onset	Site	Time after LPS	Worst clinical status	Outcome
BGCV01_CV0025	Initial	D0	CV0025	56	Negative	Covid	Non-smoker	Ward_O2	Moderate	Home	Home	16	Cambridge	NA	Moderate	Home
BGCV06_CV0037	Initial	D0	CV0037	38	Positive	Covid	Non-smoker	Ward_O2	Moderate	Home	Home	12	Cambridge	NA	Moderate	Home
BGCV11_CV0050	Initial	D0	CV0050	52	Positive	Covid	Non-smoker	Ward_noO2	Mild	Ward_noO2	Ward_noO2	11	Cambridge	NA	Mild	Not_known
BGCV02_CV0052	Initial	D0	CV0052	83	Positive	Covid	Non-smoker	Ward_O2	Moderate	Death	Death	8	Cambridge	NA	Death	Death
BGCV11_CV0058	Initial	D0	CV0058	49	Positive	Covid	Not_known	Staff screening	Asymptomatic	Staff screening	Staff screening	0	Cambridge	NA	Asymptomatic	Home
BGCV02_CV0059	Initial	D0	CV0059	47	Positive	Covid	Not_known	Staff screening	Asymptomatic	Staff screening	Staff screening	7	Cambridge	NA	Asymptomatic	Home
BGCV09_CV0062	Initial	D0	CV0062	49	Positive	Covid	Non-smoker	Ward_noO2	Mild	Home	Home	13	Cambridge	NA	Moderate	Home
BGCV02_CV0068	Initial	D0	CV0068	26	Positive	Covid	Not_known	Staff screening	Asymptomatic	Staff screening	Staff screening	17	Cambridge	NA	Asymptomatic	Home
BGCV08_CV0073	Initial	D0	CV0073	55	Positive	Covid	Non-smoker	Ward_noO2	Mild	Home	Home	27	Cambridge	NA	Mild	Home
BGCV03_CV0074	Initial	D0	CV0074	59	Positive	Covid	Non-smoker	Ward_noO2	Mild	Home	Home	18	Cambridge	NA	Mild	Home
BGCV03_CV0084	Initial	D0	CV0084	65	Positive	Covid	Smoker	Ward_O2	Moderate	Ward_noO2	Home	5	Cambridge	NA	Moderate	Home
BGCV07_CV0094	Initial	D0	CV0094	60	Positive	Covid	Non-smoker	Ward_O2	Moderate	Ward_O2	Ward_O2	3	Cambridge	NA	Moderate	Not_known
BGCV04_CV0100	Initial	D0	CV0100	30	Positive	Covid	Non-smoker	Ward_noO2	Mild	Home	Home	13	Cambridge	NA	Mild	Home
BGCV07_CV0104	Initial	D0	CV0104	84	Positive	Covid	Smoker	Ward_noO2	Mild	Ward_noO2	Home	5	Cambridge	NA	Mild	Home
BGCV05_CV0120	Initial	D0	CV0120	87	Positive	Covid	Non-smoker	Ward_O2	Moderate	Ward_O2	Ward_noO2	4	Cambridge	NA	Moderate	Not_known
BGCV05_CV0128	Initial	D0	CV0128	31	Positive	Covid	Non-smoker	Ward_noO2	Mild	Home	Home	13	Cambridge	NA	Mild	Home
BGCV07_CV0134	Initial	D0	CV0134	64	Positive	Covid	Non-smoker	Ward_O2	Moderate	ITU_intubated	ITU_intubated	9	Cambridge	NA	Critical	Not_known
BGCV07_CV0137	Initial	D0	CV0137	66	Positive	Covid	Non-smoker	Ward_O2	Moderate	Home	Home	12	Cambridge	NA	Moderate	Home
BGCV01_CV0144	Initial	D0	CV0144	51	Positive	Covid	Non-smoker	ITU_NIV	Severe	ITU_NIV	ITU_intubated	NA	Cambridge	NA	Critical	Not_known
BGCV08_CV0155	Initial	D0	CV0155	47	Positive	Covid	Not_known	Staff screening	Asymptomatic	Staff screening	Staff screening	9	Cambridge	NA	Asymptomatic	Home
BGCV10_CV0160	Initial	D0	CV0160	68	Positive	Covid	Non-smoker	Ward_noO2	Mild	Home	Home	14	Cambridge	NA	Mild	Home
BGCV04_CV0164	Initial	D0	CV0164	30	Positive	Covid	Not_known	Staff screening	Asymptomatic	Staff screening	Staff screening	9	Cambridge	NA	Asymptomatic	Home
BGCV09_CV0171	Initial	D0	CV0171	58	Positive	Covid	Not_known	Staff screening	Asymptomatic	Staff screening	Staff screening	15	Cambridge	NA	Asymptomatic	Home
BGCV03_CV0176	Initial	D0	CV0176	77	Positive	Covid	Non-smoker	ITU_O2	Severe	Ward_noO2	Ward_noO2	31	Cambridge	NA	Critical	Not_known
BGCV06_CV0178	Initial	D0	CV0178	69	Positive	Covid	Non-smoker	ITU_O2	Severe	ITU_NIV	Ward_noO2	10	Cambridge	NA	Severe	Not_known
BGCV11_CV0180	Initial	D0	CV0180	62	Positive	Covid	Non-smoker	ITU_intubated	Critical	ITU_intubated	Death	40	Cambridge	NA	Death	Death
BGCV10_CV0198	Initial	D0	CV0198	76	Positive	Covid	Not_known	ITU_intubated	Critical	ITU_intubated	Death	NA	Cambridge	NA	Death	Death
BGCV03_CV0200	Initial	D0	CV0200	51	Positive	Covid	Non-smoker	ITU_intubated	Critical	ITU_O2	Ward_O2	40	Cambridge	NA	Critical	Not_known
BGCV08_CV0201	Initial	D0	CV0201	50	Positive	Covid	Non-smoker	ITU_intubated	Critical	ITU_intubated	ITU_intubated	27	Cambridge	NA	Critical	Not_known
BGCV10_CV0231	Initial	D0	CV0231	71	Positive	Covid	Not_known	Staff screening	Asymptomatic	Staff screening	Staff screening	Healthy	Cambridge	NA	Asymptomatic	Home
BGCV06_CV0234	Initial	D0	CV0234	65	Positive	Covid	Non-smoker	Ward_O2	Moderate	Ward_O2	Home	11	Cambridge	NA	Moderate	Home
BGCV11_CV0257	Initial	D0	CV0257	54	Positive	Covid	Non-smoker	Ward_O2	Moderate	Home	Home	13	Cambridge	NA	Moderate	Home
BGCV04_CV0262	Initial	D0	CV0262	44	Positive	Covid	Not_known	Staff screening	Asymptomatic	Staff screening	Staff screening	42	Cambridge	NA	Asymptomatic	Home
BGCV09_CV0279	Initial	D0	CV0279	49	Positive	Covid	Non-smoker	ITU_intubated	Critical	ITU_intubated	ITU_intubated	51	Cambridge	NA	Critical	Not_known
BGCV05_CV0284	Initial	D0	CV0284	63	Positive	Covid	Non-smoker	ITU_intubated	Critical	ITU_intubated	ITU_intubated	10	Cambridge	NA	Critical	Not_known
BGCV06_CV0326	Initial	D0	CV0326	46	Positive	Covid	Non-smoker	Ward_noO2	Mild	Home	Home	8	Cambridge	NA	Mild	Home
BGCV01_CV0902	Initial	D0	CV0902	57	Negative	Healthy	Not_known	Healthy	Healthy	Healthy	Healthy	Healthy	Cambridge	NA	Healthy	Home
BGCV02_CV0902	Initial	D0	CV0902	57	Negative	Healthy	Not_known	Healthy	Healthy	Healthy	Healthy	Healthy	Cambridge	NA	Healthy	Home
BGCV01_CV0904	Initial	D0	CV0904	38	Negative	Healthy	Not_known	Healthy	Healthy	Healthy	Healthy	Healthy	Cambridge	NA	Healthy	Home
BGCV04_CV0911	Initial	D0	CV0911	40	Negative	Healthy	Not_known	Healthy	Healthy	Healthy	Healthy	Healthy	Cambridge	NA	Healthy	Home
BGCV08_CV0915	Initial	D0	CV0915	44	Negative	Healthy	Not_known	Healthy	Healthy	Healthy	Healthy	Healthy	Cambridge	NA	Healthy	Home
BGCV09_CV0917	Initial	D0	CV0917	62	Negative	Healthy	Not_known	Healthy	Healthy	Healthy	Healthy	Healthy	Cambridge	NA	Healthy	Home
BGCV12_CV0926	Initial	D0	CV0926	70	Negative	Healthy	Not_known	Healthy	Healthy	Healthy	Healthy	Healthy	Cambridge	NA	Healthy	Home
BGCV05_CV0929	Initial	D0	CV0929	64	Negative	Healthy	Not_known	Healthy	Healthy	Healthy	Healthy	Healthy	Cambridge	NA	Healthy	Home
BGCV13_CV0934	Initial	D0	CV0934	21	Negative	Healthy	Not_known	Healthy	Healthy	Healthy	Healthy	Healthy	Cambridge	NA	Healthy	Home
BGCV10_CV0939	Initial	D0	CV0939	73	Negative	Healthy	Not_known	Healthy	Healthy	Healthy	Healthy	Healthy	Cambridge	NA	Healthy	Home
BGCV14_CV0940	Initial	D0	CV0940	63	Negative	Healthy	Not_known	Healthy	Healthy	Healthy	Healthy	Healthy	Cambridge	NA	Healthy	Home
BGCV15_CV0944	Initial	D0	CV0944	58	Negative	Healthy	Not_known	Healthy	Healthy	Healthy	Healthy	Healthy	Cambridge	NA	Healthy	Home
MH9143270	Initial	D0	C-8816	31	Positive	Covid	Non-smoker	Ward_O2	Moderate	Ward_O2	Home	6	Ncl	NA	Moderate	Home
MH9143320	Initial	D0	C-8820	58	Positive	Covid	Non-smoker	ITU_NIV	Severe	ITU_intubated	ITU_intubated	15	Ncl	NA	Death	Death
MH9179821	Initial	D0	C-8821	75	Positive	Covid	Non-smoker	Ward_O2	Moderate	Ward_O2	ITU_O2	9	Ncl	NA	Death	Death
MH9179822	Initial	D0	C-8822	46	Positive	Covid	Non-smoker	ITU_O2	Severe	ITU_O2	Ward_O2	10	Ncl	NA	Severe	Home
MH8919326	Initial	D0	C-8823	43	Positive	Covid	Non-smoker	Ward_noO2	Mild	Ward_noO2	Ward_O2	5	Ncl	NA	Moderate	Home
MH9143321	Initial	D0	C-8825	64	Positive	Covid	Non-smoker	Ward_noO2	Mild	Ward_noO2	Home	6	Ncl	NA	Mild	Home
MH9143420	Initial	D0	C-8826	68	Positive	Covid	Non-smoker	Ward_noO2	Mild	Ward_O2	Home	11	Ncl	NA	Moderate	Home
MH9143271	Initial	D0	C-8827	54	Positive	Covid	Non-smoker	Ward_noO2	Mild	Home	Home	8	Ncl	NA	Mild	Home
MH9179823	Initial	D0	C-8828	41	Positive	Covid	Non-smoker	Ward_O2	Moderate	Ward_O2	Home	9	Ncl	NA	Moderate	Home
MH9179824	Initial	D0	C-8829	54	Positive	Covid	Non-smoker	Ward_O2	Moderate	Home	Home	8	Ncl	NA	Moderate	Home
MH9143322	Initial	D0	C-8882	56	Positive	Covid	Non-smoker	Ward_O2	Moderate	Ward_noO2	Home	11	Ncl	NA	Moderate	Home
newcastle20	Initial	D0	C-8883	75	Positive	Covid	Non-smoker	Ward_noO2	Mild	Home	Home	22	Ncl	NA	Mild	Home
newcastle21	Initial	D0	C-8884	71	Positive	Covid	Non-smoker	ITU_intubated	Critical	ITU_intubated	ITU_intubated	14	Ncl	NA	Critical	Home
MH9143421	Initial	D0	C-8885	64	Positive	Covid	Non-smoker	Ward_noO2	Mild	Home	Home	13	Ncl	NA	Mild	Home
MH9143272	Initial	D0	C-8886	63	Positive	Covid	Non-smoker	Ward_noO2	Mild	Home	Home	1	Ncl	NA	Mild	Home
MH9179826	Initial	D0	C-8887	51	Positive	Covid	Non-smoker	ITU_NIV	Severe	Ward_noO2	Home	14	Ncl	NA	Severe	Home
MH9143323	Initial	D0	C-8890	41	Positive	Covid	Non-smoker	Ward_O2	Moderate	Ward_O2	Home	8	Ncl	NA	Moderate	Home
MH9143370	Initial	D0	C-8892	73	Negative	Non_covid	Non-smoker	Non_covid	Non_covid	Non-covid	Non_covid	Non_covid	Ncl	NA	Non-covid	Home
MH9143324	Initial	D0	C-8893	26	Positive	Covid	Non-smoker	Ward_O2	Moderate	Home	Home	16	Ncl	NA	Moderate	Home
MH9179825	Initial	D0	C-8895	58	Positive	Covid	Non-smoker	Ward_O2	Moderate	Ward_O2	Ward_O2	13	Ncl	NA	Moderate	Home
MH8919327	Initial	D0	C-8896	44	Positive	Covid	Non-smoker	ITU_NIV	Severe	ITU_NIV	ITU_intubated	6	Ncl	NA	Critical	Home
MH9143422	Initial	D0	C-8897	44	Positive	Covid	Non-smoker	Ward_noO2	Mild	Home	Home	13	Ncl	NA	Mild	Home
MH9143371	Initial	D0	C-8898	49	Positive	Covid	Non-smoker	Ward_O2	Moderate	Ward_O2	Home	1	Ncl	NA	Moderate	Home
MH9143325	Initial	D0	C-8899	80	Positive	Covid	Non-smoker	ITU_NIV	Severe	Death	Death	7	Ncl	NA	Death	Death
MH9143423	Initial	D0	C-8902	56	Positive	Covid	Non-smoker	Ward_O2	Moderate	Ward_O2	Home	9	Ncl	NA	Moderate	Home
MH9143274	Initial	D0	C-8903	59	Positive	Covid	Non-smoker	ITU_O2	Severe	Ward_O2	Ward_noO2	21	Ncl	NA	Severe	Home
MH9143424	Initial	D0	C-8905	65	Positive	Covid	Non-smoker	Ward_O2	Moderate	ITU_O2	Home	7	Ncl	NA	Severe	Home
MH9143426	Initial	D0	C-8909	85	Positive	Covid	Non-smoker	Ward_noO2	Mild	Home	Home	2	Ncl	NA	Mild	Home
newcastle49	Initial	D0	C-8910	73	Positive	Covid	Non-smoker	ITU_O2	Severe	ITU_O2	ITU_O2	Not_known	Ncl	NA	Severe	Home
MH8919329	Initial	D0	C-8912	77	Positive	Covid	Non-smoker	ITU_intubated	Critical	Death	Death	5	Ncl	NA	Death	Death
MH9179827	Initial	D0	C-8913	65	Negative	Non_covid	Non-smoker	Ward_NIV	Non_covid	Ward_NIV	Home	2	Ncl	NA	Non-covid	Home
MH8919226	Initial	D0	C-8914	29	Healthy	Healthy	Healthy	Healthy	Healthy	Healthy	Healthy	Healthy	Ncl	NA	Healthy	Home
MH8919330	Initial	D0	C-8915	86	Positive	Covid	Non-smoker	Ward_O2	Moderate	Home	Home	6	Ncl	NA	Moderate	Home
MH9143275	Initial	D0	C-8918	37	Positive	Covid	Smoker	Ward_NIV	Moderate	Ward_O2	Ward_O2	4	Ncl	NA	Moderate	Home
MH9143427	Initial	D0	C-8921	56	Positive	Covid	Non-smoker	Ward_O2	Moderate	Home	Home	9	Ncl	NA	Moderate	Home
MH9143425	Initial	D0	C-8922	76	Positive	Covid	Non-smoker	Ward_noO2	Asymptomatic	Ward_noO2	Ward_noO2	1	Ncl	NA	Asymptomatic	Home
MH9179828	Initial	D0	C-8923	61	Negative	Non_covid	Non-smoker	ITU_NIV	Non_covid	ITU_O2	Home	2	Ncl	NA	Non-covid	Home
MH8919331	Initial	D0	C-8926	41	Positive	Covid	Non-smoker	Ward_O2	Moderate	Ward_O2	Home	10	Ncl	NA	Moderate	Home
MH9143372	Initial	D0	C-8927	52	Negative	Non_covid	Smoker	Ward_O2	Non_covid	Home	Home	13	Ncl	NA	Non-covid	Home
MH8919178	Initial	D0	C-8928	51	Healthy	Healthy	Healthy	Healthy	Healthy	Healthy	Healthy	Healthy	Ncl	NA	Healthy	Home
MH9143276	Initial	D0	C-8929	38	Positive	Covid	Non-smoker	Ward_noO2	Mild	Home	Home	7	Ncl	NA	Mild	Home
MH8919179	Initial	D0	C-8930	30	Healthy	Healthy	Non-smoker	Healthy	Healthy	Healthy	Healthy	Healthy	Ncl	NA	Healthy	Home
newcastle59	Initial	D0	C-8931	86	Positive	Covid	Non-smoker	Ward_noO2	Mild	Ward_O2	Ward_O2	2	Ncl	NA	Mild	Home
MH9143373	Initial	D0	C-8933	54	Negative	Non_covid	Smoker	Ward_O2	Non_covid	Home	Home	3	Ncl	NA	Non-covid	Home
MH9143326	Initial	D0	C-8934	55	Positive	Covid	Non-smoker	Ward_O2	Moderate	Ward_O2	Home	22	Ncl	NA	Moderate	Home
MH9143327	Initial	D0	C-8935	52	Positive	Covid	Non-smoker	Ward_O2	Moderate	Ward_noO2	Home	8	Ncl	NA	Moderate	Home
newcastle74	Initial	D0	C-8936	55	Healthy	Healthy	Not_known	Healthy	Healthy	Healthy	Healthy	Healthy	Ncl	NA	Healthy	Home
newcastle65	Initial	D0	C-8937	59	Healthy	Healthy	Not_known	Healthy	Healthy	Healthy	Healthy	Healthy	Ncl	NA	Healthy	Home
MH8919176	Initial	D0	C-8938	28	Healthy	Healthy	Not_known	Healthy	Healthy	Healthy	Healthy	Healthy	Ncl	NA	Healthy	Home
MH8919227	Initial	D0	C-8939	34	Healthy	Healthy	Not_known	Healthy	Healthy	Healthy	Healthy	Healthy	Ncl	NA	Healthy	Home
MH8919332	Initial	D0	C-8940	39	Healthy	Healthy	Smoker	Healthy	Healthy	Healthy	Healthy	Healthy	Ncl	NA	Healthy	Home
MH8919177	Initial	D0	C-8941	58	Healthy	Healthy	Healthy	Healthy	Healthy	Healthy	Healthy	Healthy	Ncl	NA	Healthy	Home
MH8919282	Initial	D0	C-8942	32	Healthy	Healthy	Not_known	Healthy	Healthy	Healthy	Healthy	Healthy	Ncl	NA	Healthy	Home
MH8919283	Initial	D0	C-8943	22	Healthy	Healthy	Healthy	Healthy	Healthy	Healthy	Healthy	Healthy	Ncl	NA	Healthy	Home
MH9143277	Initial	D0	C-8944	49	Positive	Covid	Non-smoker	ITU_intubated	Critical	ITU_intubated	Ward_O2	26	Ncl	NA	Critical	Home
MH8919333	Initial	D0	C-8946	49	Healthy	Healthy	Healthy	Healthy	Healthy	Healthy	Healthy	Healthy	Ncl	NA	Healthy	Home
MH8919229	Initial	D0	IVLPS-1	36	LPS	LPS	LPS	LPS	LPS	LPS	LPS	LPS	Ncl	10h	LPS	Home
MH8919228	Initial	D0	IVLPS-1	36	LPS	LPS	LPS	LPS	LPS	LPS	LPS	LPS	Ncl	90m	LPS	Home
MH8919281	Initial	D0	IVLPS-12	24	LPS	LPS	LPS	LPS	LPS	LPS	LPS	LPS	Ncl	10h	LPS	Home
MH8919280	Initial	D0	IVLPS-12	24	LPS	LPS	LPS	LPS	LPS	LPS	LPS	LPS	Ncl	90m	LPS	Home
MH8919231	Initial	D0	IVLPS-2	37	LPS	LPS	LPS	LPS	LPS	LPS	LPS	LPS	Ncl	10h	LPS	Home
MH8919230	Initial	D0	IVLPS-2	37	LPS	LPS	LPS	LPS	LPS	LPS	LPS	LPS	Ncl	90m	LPS	Home
MH8919233	Initial	D0	IVLPS-3	32	LPS	LPS	LPS	LPS	LPS	LPS	LPS	LPS	Ncl	10h	LPS	Home
MH8919232	Initial	D0	IVLPS-3	32	LPS	LPS	LPS	LPS	LPS	LPS	LPS	LPS	Ncl	90m	LPS	Home
MH8919277	Initial	D0	IVLPS-4	29	LPS	LPS	LPS	LPS	LPS	LPS	LPS	LPS	Ncl	10h	LPS	Home
MH8919276	Initial	D0	IVLPS-4	29	LPS	LPS	LPS	LPS	LPS	LPS	LPS	LPS	Ncl	90m	LPS	Home
MH8919279	Initial	D0	IVLPS-6	23	LPS	LPS	LPS	LPS	LPS	LPS	LPS	LPS	Ncl	10h	LPS	Home
MH8919278	Initial	D0	IVLPS-6	23	LPS	LPS	LPS	LPS	LPS	LPS	LPS	LPS	Ncl	90m	LPS	Home
AP1	Initial	D0	AP1	56	Positive	Covid	Smoker	ITU_NIV	Severe	Not_known	Not_known	28	Sanger	NA	Not_known	Home Home Home
AP10	Initial	D0	AP10	70	Positive	Covid	Non-smoker	Ward_noO2	Mild	Not_known	Not_known	1	Sanger	NA	Not_known	Home
AP11	Initial	D0	AP11	70	Positive	Covid	Non-smoker	Ward_noO2	Mild	Not_known	Not_known	9	Sanger	NA	Not_known	Home
AP12	Initial	D0	AP12	73	Positive	Covid	Not_known	ITU_intubated	Critical	Not_known	Not_known	10	Sanger	NA	Not_known	Not_known
AP2	Initial	D0	AP2	66	Positive	Covid	Ex-smoker	ITU_intubated	Critical	Not_known	Not_known	47	Sanger	NA	Not_known	Home
AP3	Initial	D0	AP3	92	Positive	Covid	Ex-smoker	Ward_O2	Moderate	Not_known	Not_known	3	Sanger	NA	Not_known	Deceased
AP4	Initial	D0	AP4	25	Positive	Covid	Smoker	Ward_noO2	Mild	Not_known	Not_known	15	Sanger	NA	Not_known	Home
AP5	Initial	D0	AP5	52	Positive	Covid	Non-smoker	ITU_NIV	Severe	Not_known	Not_known	10	Sanger	NA	Not_known	Home
AP6	Initial	D0	AP6	80	Positive	Covid	Non-smoker	Ward_O2	Moderate	Not_known	Not_known	17	Sanger	NA	Not_known	Home
AP8	Initial	D0	AP8	39	Positive	Covid	Non-smoker	ITU_NIV	Severe	Not_known	Not_known	11	Sanger	NA	Not_known	Home
AP9	Initial	D0	AP9	76	Positive	Covid	Non-smoker	Ward_O2	Moderate	Not_known	Not_known	5	Sanger	NA	Not_known	Home
BGCV14_CV0050	Resample	D28	CV0050	52	Positive	Covid	Non-smoker	Ward_noO2	Mild	Ward_noO2	Ward_noO2	11	Cambridge	NA	Mild	Not_known
BGCV12_CV0062	Resample	D28	CV0062	49	Positive	Covid	Non-smoker	Ward_noO2	Mild	Home	Home	13	Cambridge	NA	Moderate	Home
BGCV12_CV0068	Resample	D28	CV0068	26	Positive	Covid	Not_known	Staff screening	Asymptomatic	Staff screening	Staff screening	17	Cambridge	NA	Asymptomatic	Home
BGCV13_CV0073	Resample	D28	CV0073	55	Positive	Covid	Non-smoker	Ward_noO2	Mild	Home	Home	27	Cambridge	NA	Mild	Home
BGCV14_CV0137	Resample	D28	CV0137	66	Positive	Covid	Non-smoker	Ward_O2	Moderate	Home	Home	12	Cambridge	NA	Moderate	Home
BGCV13_CV0171	Resample	D28	CV0171	58	Positive	Covid	Not_known	Staff screening	Asymptomatic	Staff screening	Staff screening	15	Cambridge	NA	Asymptomatic	Home
BGCV15_CV0176	Resample	D28	CV0176	77	Positive	Covid	Non-smoker	ITU_O2	Severe	Ward_noO2	Ward_noO2	31	Cambridge	NA	Critical	Not_known
BGCV12_CV0178	Resample	D28	CV0178	69	Positive	Covid	Non-smoker	ITU_O2	Severe	ITU_NIV	Ward_noO2	10	Cambridge	NA	Severe	Not_known
BGCV13_CV0201	Resample	D28	CV0201	50	Positive	Covid	Non-smoker	ITU_intubated	Critical	ITU_intubated	ITU_intubated	27	Cambridge	NA	Critical	Not_known
BGCV15_CV0231	Resample	D28	CV0231	71	Positive	Covid	Not_known	Staff screening	Asymptomatic	Staff screening	Staff screening	Healthy	Cambridge	NA	Asymptomatic	Home
BGCV15_CV0257	Resample	D28	CV0257	54	Positive	Covid	Non-smoker	Ward_O2	Moderate	Home	Home	13	Cambridge	NA	Moderate	Home
BGCV14_CV0284	Resample	D28	CV0284	63	Positive	Covid	Non-smoker	ITU_intubated	Critical	ITU_intubated	ITU_intubated	10	Cambridge	NA	Critical	Not_known
newcastle004v2	Resample	D12	C-8821	75	Positive	Covid	Non-smoker	ITU_intubated	Critical	ITU_intubated	ITU_intubated	9	Ncl	NA	Death	Death
newcastle21v2	Resample	D9	C-8884	71	Positive	Covid	Non-smoker	ITU_intubated	Critical	Ward_O2	Ward_O2	14	Ncl	NA	Critical	Home
MH9143273	Resample	D7	C-8896	44	Positive	Covid	Non-smoker	ITU_intubated	Critical	ITU_intubated	ITU_intubated	6	Ncl	NA	Critical	Home
MH8919328	Resample	D13	C-8896	44	Positive	Covid	Non-smoker	ITU_intubated	Critical	ITU_intubated	ITU_intubated	6	Ncl	NA	Critical	Home

## Sheet: Supp Table 3
Supplementary Table 3: Number of cells and donors contributing to each cell cluster.
	Cluster	Total cells in cluster	Number of donors contributing to cluster
1	ASDC	104	55
2	B_exhausted	2709	121
3	B_immature	4859	122
4	B_malignant	2291	1
5	B_naive	41443	123
6	B_non-switched_memory	3019	122
7	B_switched_memory	6769	123
8	CD1_CD16_mono	4236	80
9	CD14_mono	62344	114
10	CD16_mono	16643	102
11	CD4.CM	54601	126
12	CD4.EM	2590	112
13	CD4.IL22	25112	126
14	CD4.Naive	66117	126
15	CD4.Prolif	1690	116
16	CD4.Tfh	13671	124
17	CD4.Th1	610	109
18	CD4.Th17	15	11
19	CD4.Th2	65	39
20	CD8.EM	17956	126
21	CD8.Naive	31763	125
22	CD8.Prolif	4599	114
23	CD8.TE	50280	125
24	CD83_CD14_mono	58531	125
25	DC_prolif	115	36
26	DC1	366	80
27	DC2	3243	113
28	DC3	3358	126
29	gdT	17748	125
30	HSC	3562	119
31	ILC1_3	815	97
32	ILC2	98	51
33	MAIT	11242	125
34	Mono_prolif	649	48
35	NK_16hi	79387	126
36	NK_56hi	25237	126
37	NK_prolif	4896	121
38	NKT	4182	120
39	pDC	4619	122
40	Plasma_cell	7211	122
41	Plasma_cell_IgA	51	27
42	Plasma_cell_IgG	79	39
43	Plasma_cell_IgM	21	15
44	Plasmablast	4083	109
45	Platelets	13680	126
46	RBC	2189	97
47	Treg	566	105

## Sheet: Supp Table 4
Supplementary Table 4: Clinical whole blood counts for Newcastle samples. Number of cells x 109/L of blood. WBC, white blood cells.
Sample ID	Patient ID	Status	Gender	WBC (x10^9/L)	Lymphocyte (x10^9/L)	Monocyte (x10^9/L)	Platelet (x10^9/L)
MH9143425	C-8922	Asymptomatic	M	9.03	0.96	2.18	18
MH9143321	C-8825	Mild	F	1.81	0.37	0.16	98
newcastle20	C-8883	Mild	F	5.78	1.18	0.43	435
MH9143272	C-8886	Mild	F	4.13	1.01	0.27	286
MH9143422	C-8897	Mild	F	7.36	1.41	0.35	274
MH9143426	C-8909	Mild	F	11.3	2.03	0.51	170
MH9143276	C-8929	Mild	F	4.84	1.68	0.45	174
MH8919326	C-8823	Mild	M	6.59	0.74	0.56	192
MH9143420	C-8826	Mild	M	8.48	2.05	0.7	512
MH9143271	C-8827	Mild	M	2.77	0.67	0.26	181
MH9143421	C-8885	Mild	M	8.48	0.87	0.4	215
newcastle59	C-8931	Mild	M	6.53	0.41	0.5	242
MH9179824	C-8829	Moderate	F	5.94	1.38	0.54	176
MH9143322	C-8882	Moderate	F	6.56	1.08	0.48	443
MH9143423	C-8902	Moderate	F	6.38	0.75	0.11	288
MH8919330	C-8915	Moderate	F	10.15	2.15	0.69	624
MH9143427	C-8921	Moderate	F	2.25	0.87	0.21	147
MH8919331	C-8926	Moderate	F	6.95	1.51	0.24	203
MH9143270	C-8816	Moderate	M	6.82	0.5	0.61	144
MH9179821	C-8821	Moderate	M	2.56	0.56	0.13	141
MH9179823	C-8828	Moderate	M	5.73	2.1	0.34	260
MH9143323	C-8890	Moderate	M	3.88	1.55	0.32	236
MH9143324	C-8893	Moderate	M	7.05	1.2	0.56	424
MH9179825	C-8895	Moderate	M	12.19	1.49	1.13	359
MH9143371	C-8898	Moderate	M	7.03	0.92	0.34	156
MH9143424	C-8905	Moderate	M	7.73	1.21	0.68	432
MH9143275	C-8918	Moderate	M	9.84	1.07	0.67	77
MH9143326	C-8934	Moderate	M	8.21	0.79	0.64	638
MH9143327	C-8935	Moderate	M	9.72	0.98	0.5	257
MH9143320	C-8820	Severe	F	5.25	0.31	0.1	300
MH9179822	C-8822	Severe	F	4.9	1.22	0.15	413
MH9179826	C-8887	Severe	F	9.76	1.97	0.73	347
MH9143325	C-8899	Severe	F	5.88	0.81	0.4	279
MH9143274	C-8903	Severe	F	10.23	2.21	0.61	395
MH8919327	C-8896	Severe	M	6.44	0.81	0.25	203
newcastle49	C-8910	Severe	M	6.56	0.3	0.38	256
newcastle21	C-8884	Critical	F	8.79	0.94	0.32	240
newcastle21v2	C-8884	Critical	F	7.1	0.89	0.83	294
MH8919329	C-8912	Critical	F	8.68	1.37	0.08	465
newcastle004v2	C-8821	Critical	M	10.07	1.46	1.17	213
MH9143273	C-8896	Critical	M	11.38	0.81	0.23	442
MH8919328	C-8896	Critical	M	16.58	1.27	1.69	558
MH9143277	C-8944	Critical	M	9.65	1.41	0.42	200
MH9143370	C-8892	Non_covid	F	9.29	1.02	0.8	247
MH9179828	C-8923	Non_covid	F	10.58	0.62	0.53	314
MH9143372	C-8927	Non_covid	F	12.4	2.38	0.93	179
MH9179827	C-8913	Non_covid	M	13.17	1.57	0.99	208
MH9143373	C-8933	Non_covid	M	19.7	0.71	0.66	263
MH8919228	LPS01	IVLPS_90min	F	3.52	1.05	0.01	161
MH8919230	LPS02	IVLPS_90min	M	3.73	0.89	0.02	231
MH8919232	LPS03	IVLPS_90min	F	6.18	0.72	0.02	219
MH8919276	LPS04	IVLPS_90min	F	3.49	0.41	0.02	267
MH8919278	LPS06	IVLPS_90min	M	7.68	0.92	0.04	177
MH8919280	LPS12	IVLPS_90min	M	3.82	0.68	0.01	178
MH8919229	LPS01	IVLPS_10h	F	8.65	0.8	0.28	179
MH8919231	LPS02	IVLPS_10h	M	7.72	1.18	0.37	280
MH8919233	LPS03	IVLPS_10h	F	8.55	1.14	0.3	230
MH8919277	LPS04	IVLPS_10h	F	16.36	0.21	0.2	250
MH8919279	LPS06	IVLPS_10h	M	18	1.14	0.87	173
MH8919281	LPS12	IVLPS_10h	M	13.09	0.37	0.3	185

## Sheet: Supp Table 5
Supplementary Table 5: Concentration in pg/mL of 45 analytes measured in serum. <=0, below the limit of detection; * indicates anti-inflammatory cytokines.
Patient ID	Sample ID	Status	Analyte
			Affecting Th1/Th2 cell function											Affecting Th9/Th17/Th22/Treg							Inflammatory cytokines							Chemokines									Growth Factors
			IFN-gamma	IL-12p70	IL-13*	IL-1beta	IL-2	IL-4*	IL-5	IL-6	TNF-alpha	GM-CSF	IL-18	IL-10*	IL-17A	IL-21	IL-22	IL-23	IL-27	IL-9	IFN-alpha	IL-31	IL-15	IL-1alpha	IL-1RA	IL-7	TNF-beta	Eotaxin	GRO-alpha	IL-8	IP-10	MCP-1	MIP-1alpha	MIP-1beta	SDF-1alpha	RANTES	NGF-beta	BDNF	EGF	FGF-2	HGF	LIF	PDGF-BB	PlGF-1	SCF	VEGF-A	VEGF-D
C-8922	MH9143425	Asymptomatic	<=0	<=0	<=0	<=0	203.29	<=0	<=0	<=0	<=0	<=0	<=0	<=0	1618.37	4073.02	36929.9	<=0	<=0	<=0	<=0	<=0	<=0	18280.9	1182.42	<=0	<=0	1832.35	<=0	<=0	896.66	236.59	1599.59	4291.69	4779.56	656.6	<=0	<=0	1907.63	<=0	8712.48	20.13	3533.07	1932.24	<=0	7504.87	<=0
C-8912	MH8919329	Critical	<=0	<=0	<=0	<=0	<=0	<=0	5306.51	<=0	<=0	<=0	<=0	<=0	1723.52	<=0	<=0	<=0	<=0	<=0	<=0	<=0	<=0	<=0	2710.61	1181.26	<=0	2670.91	<=0	<=0	3478.11	2355.5	637.9	<=0	4688.16	773.57	<=0	2181.37	1907.63	<=0	11862.6	773.29	7717.94	<=0	<=0	6407.42	1648.85
C-8896	MH9143273	Critical	<=0	<=0	<=0	<=0	<=0	<=0	<=0	<=0	<=0	<=0	<=0	<=0	<=0	<=0	<=0	<=0	<=0	<=0	<=0	<=0	<=0	3586.7	3183.16	<=0	<=0	1910.11	<=0	<=0	2262.16	1647.87	4.21	4221.69	4057.57	240.41	<=0	1956.62	<=0	<=0	9316.63	9.57	7639.61	<=0	<=0	6836.86	<=0
C-8884	newcastle21	Critical	<=0	<=0	<=0	<=0	<=0	<=0	2652.76	915.74	<=0	<=0	<=0	<=0	<=0	3711.55	<=0	<=0	<=0	<=0	<=0	<=0	<=0	3904.55	2961.48	1181.26	<=0	1529.17	<=0	<=0	3737.54	462.52	55	2147.14	4106.11	3096.06	<=0	1877.23	<=0	<=0	7563.44	9.57	7722	2385.08	<=0	6737.33	<=0
C-8884	newcastle21v2	Critical	<=0	<=0	<=0	<=0	<=0	<=0	<=0	<=0	<=0	<=0	<=0	<=0	<=0	<=0	<=0	<=0	<=0	<=0	<=0	<=0	<=0	3615.92	3166.06	<=0	<=0	1978.66	<=0	<=0	829.81	<=0	19.95	4240.45	3581.77	2621.28	<=0	1953.74	<=0	<=0	8431.61	20.13	7613.57	3971.75	<=0	6771.87	<=0
C-8896	MH8919328	Critical	<=0	<=0	<=0	<=0	<=0	<=0	<=0	<=0	<=0	<=0	<=0	<=0	<=0	<=0	<=0	<=0	<=0	<=0	<=0	<=0	<=0	1831.31	2726.13	<=0	<=0	857.7	<=0	<=0	<=0	<=0	1.6	<=0	1397.04	370.53	<=0	1860.88	<=0	<=0	7651.78	20.13	3713.13	<=0	<=0	6127.98	<=0
C-8821	newcastle004v2	Critical	<=0	<=0	<=0	<=0	<=0	<=0	2652.76	<=0	<=0	<=0	<=0	<=0	861.26	3230.47	22202.3	<=0	<=0	<=0	<=0	<=0	<=0	4805.88	3632.71	2363.52	<=0	2116.44	<=0	<=0	2345.94	606.73	27.77	4283.29	5066.38	2237.89	<=0	1905.98	<=0	<=0	6616.23	63.31	7603.95	5129.51	<=0	6528.16	<=0
C-8943	MH8919283	Healthy control	<=0	<=0	<=0	<=0	<=0	<=0	<=0	<=0	<=0	<=0	<=0	<=0	<=0	<=0	<=0	<=0	<=0	<=0	<=0	<=0	<=0	<=0	<=0	<=0	<=0	1881.8	<=0	<=0	<=0	340.4	28.78	<=0	<=0	119.82	<=0	891.49	<=0	<=0	<=0	9.57	3533.07	<=0	<=0	5147.28	<=0
C-8942	MH8919282	Healthy control	<=0	<=0	<=0	<=0	<=0	<=0	<=0	<=0	<=0	<=0	<=0	<=0	<=0	<=0	<=0	<=0	<=0	<=0	<=0	<=0	<=0	<=0	1182.42	1181.26	<=0	2053.84	<=0	<=0	<=0	<=0	26.18	<=0	1534.58	754.69	<=0	2124.65	<=0	<=0	3090.4	9.57	7067.14	<=0	<=0	5808.3	<=0
C-8914	MH8919226	Healthy control	<=0	<=0	<=0	<=0	<=0	<=0	<=0	<=0	<=0	<=0	<=0	<=0	<=0	<=0	<=0	<=0	<=0	<=0	<=0	<=0	<=0	<=0	<=0	<=0	<=0	2245.17	<=0	<=0	<=0	997.39	2.78	<=0	3130.83	379.41	<=0	2072.24	3662.22	<=0	<=0	9.57	7542.24	<=0	<=0	5788.96	<=0
C-8939	MH8919227	Healthy control	<=0	<=0	<=0	<=0	<=0	<=0	<=0	<=0	<=0	<=0	<=0	<=0	<=0	<=0	<=0	<=0	<=0	<=0	<=0	<=0	<=0	<=0	<=0	<=0	<=0	1529.17	<=0	<=0	<=0	<=0	<=0	<=0	<=0	<=0	<=0	<=0	<=0	<=0	2570.63	<=0	3533.07	<=0	<=0	<=0	<=0
C-8929	MH9143276	Mild	<=0	<=0	<=0	<=0	<=0	<=0	<=0	<=0	<=0	<=0	<=0	<=0	<=0	<=0	<=0	<=0	<=0	<=0	<=0	<=0	<=0	<=0	<=0	<=0	<=0	670.47	<=0	<=0	<=0	<=0	<=0	<=0	<=0	<=0	<=0	<=0	<=0	<=0	<=0	<=0	<=0	<=0	<=0	4287.42	<=0
C-8886	MH9143272	Mild	<=0	<=0	<=0	<=0	<=0	<=0	7230.83	<=0	<=0	<=0	<=0	<=0	1746.06	<=0	<=0	<=0	12161.5	<=0	1246.2	<=0	1105.65	<=0	1356.92	1238.28	<=0	3218.53	<=0	<=0	963.4	340.4	2230.91	<=0	1940.4	843.69	<=0	2519	2146.38	<=0	6096.46	3970.59	3533.07	<=0	<=0	5908.92	<=0
C-8883	newcastle20	Mild	<=0	<=0	<=0	<=0	<=0	<=0	5306.51	<=0	<=0	<=0	<=0	<=0	1967.17	<=0	<=0	<=0	<=0	<=0	682.69	<=0	2387.12	5137.25	1056.54	1181.26	<=0	2304.01	<=0	<=0	919.94	340.4	304.24	2141.08	6588.56	790.2	<=0	950.16	4122.96	<=0	3090.4	1875.14	7799.16	5595.07	<=0	7607.57	<=0
C-8909	MH9143426	Mild	<=0	<=0	<=0	<=0	<=0	<=0	<=0	<=0	<=0	<=0	<=0	<=0	<=0	<=0	<=0	<=0	<=0	<=0	<=0	<=0	<=0	<=0	<=0	<=0	<=0	1023.1	<=0	<=0	<=0	<=0	249.28	<=0	1621.99	101.95	<=0	763.63	<=0	<=0	6351.19	140.44	<=0	<=0	<=0	5563.32	<=0
C-8816	MH9143270	Mild	<=0	<=0	<=0	<=0	<=0	<=0	2652.76	<=0	<=0	<=0	<=0	<=0	1761.21	<=0	<=0	<=0	<=0	<=0	<=0	<=0	<=0	<=0	3305.71	<=0	<=0	1716.4	<=0	<=0	2933.42	<=0	100.38	<=0	1286.87	53.86	<=0	864.34	<=0	<=0	10960	183.61	7067.14	<=0	<=0	5562.71	<=0
C-8827	MH9143271	Mild	<=0	<=0	<=0	<=0	<=0	<=0	<=0	<=0	<=0	<=0	<=0	<=0	<=0	<=0	<=0	<=0	<=0	<=0	<=0	<=0	<=0	<=0	1056.54	<=0	<=0	911.26	<=0	<=0	757.91	<=0	1.6	<=0	1291.59	<=0	<=0	722.03	<=0	<=0	<=0	9.57	7247.21	<=0	<=0	2887.01	<=0
C-8931	newcastle59	Mild	<=0	<=0	<=0	<=0	<=0	<=0	<=0	<=0	<=0	<=0	<=0	<=0	<=0	<=0	<=0	<=0	<=0	<=0	2882.95	<=0	<=0	<=0	4184.3	<=0	<=0	2651.2	<=0	<=0	5603.51	339.71	1.35	<=0	4103.08	1425.3	<=0	2043.82	4050.78	<=0	7189.89	20.13	7577.9	3791.84	1354.1	7142.54	1233.19
C-8821	MH9179821	Moderate	<=0	<=0	<=0	<=0	<=0	<=0	<=0	<=0	<=0	<=0	<=0	332.77	<=0	<=0	<=0	<=0	<=0	<=0	<=0	<=0	<=0	474.32	3019.56	2407.11	<=0	2403.88	<=0	<=0	4263.11	205.02	28.98	<=0	3506.07	1360.53	<=0	1988.92	<=0	<=0	3090.4	37.47	7484.75	1932.24	<=0	5831.84	<=0
C-8893	MH9143324	Moderate	<=0	<=0	<=0	<=0	<=0	<=0	<=0	<=0	<=0	<=0	<=0	<=0	<=0	<=0	<=0	<=0	<=0	<=0	<=0	<=0	<=0	<=0	2586.71	<=0	<=0	2521.92	<=0	<=0	<=0	406.94	15.35	<=0	919.03	444.26	<=0	2186.49	<=0	<=0	6694.22	20.13	7639.61	<=0	<=0	6338.7	<=0
C-8926	MH8919331	Moderate	<=0	<=0	<=0	<=0	<=0	<=0	<=0	<=0	<=0	<=0	<=0	<=0	861.26	<=0	<=0	<=0	<=0	<=0	<=0	<=0	<=0	<=0	1403.22	<=0	<=0	670.47	<=0	<=0	1322.58	126.96	<=0	<=0	<=0	26.43	<=0	<=0	<=0	<=0	<=0	52.74	<=0	<=0	<=0	2802.55	<=0
C-8918	MH9143275	Moderate	13596.2	<=0	2284.36	<=0	114.68	<=0	10056.9	6525.67	11401.5	<=0	<=0	<=0	2086.71	8897.63	18956.4	13169.3	28810.5	<=0	2385.73	2512.42	2638.35	3280.65	2476.27	<=0	4.97	2032.66	2092.92	2582.68	5338.2	2676.89	513.15	4306.22	4293.3	13827	<=0	1540.4	4436.05	3239.9	8657.81	4409.08	7484.75	<=0	<=0	6040.85	1376.55
C-8934	MH9143326	Moderate	<=0	<=0	<=0	<=0	<=0	<=0	<=0	<=0	<=0	<=0	<=0	<=0	<=0	<=0	<=0	<=0	<=0	<=0	<=0	<=0	<=0	474.32	2496.12	<=0	<=0	2077.64	<=0	<=0	2405.62	355.29	<=0	<=0	2606.95	<=0	<=0	<=0	<=0	<=0	6872.44	9.57	7247.21	<=0	<=0	6603.54	<=0
C-8898	MH9143371	Moderate	<=0	<=0	<=0	<=0	<=0	<=0	<=0	<=0	<=0	<=0	<=0	<=0	<=0	<=0	<=0	<=0	<=0	<=0	<=0	<=0	<=0	<=0	3018.65	<=0	<=0	2283.96	<=0	<=0	2907.65	<=0	0.17	<=0	3462.49	579.79	<=0	1791.92	<=0	<=0	7444.61	<=0	7067.14	<=0	<=0	6060.06	<=0
C-8927	MH9143372	Non_covid	<=0	<=0	<=0	<=0	<=0	<=0	<=0	<=0	<=0	<=0	<=0	<=0	<=0	<=0	<=0	<=0	<=0	<=0	<=0	<=0	<=0	<=0	<=0	<=0	<=0	1881.8	<=0	<=0	<=0	<=0	17.38	<=0	<=0	26.43	<=0	1893.57	<=0	<=0	7710.23	9.57	3533.07	<=0	<=0	4582.76	<=0
C-8933	MH9143373	Non_covid	<=0	<=0	<=0	<=0	<=0	<=0	2652.76	<=0	<=0	<=0	<=0	<=0	<=0	<=0	<=0	<=0	<=0	<=0	<=0	<=0	<=0	2160.67	2814.7	<=0	<=0	1881.8	<=0	<=0	<=0	<=0	<=0	<=0	4178.3	26.43	<=0	2019.15	<=0	<=0	9868.44	20.13	7247.21	<=0	<=0	7073.41	<=0
C-8913	MH9179827	Non_covid	<=0	<=0	<=0	<=0	<=0	<=0	5306.51	8309.43	<=0	<=0	2381.23	<=0	<=0	<=0	<=0	<=0	<=0	<=0	<=0	<=0	<=0	<=0	3409.07	1181.26	<=0	3116.86	<=0	<=0	1256.74	856.75	<=0	<=0	2725.22	<=0	<=0	1901.98	<=0	<=0	7631.9	183.61	7484.75	<=0	<=0	6063.15	<=0
C-8923	MH9179828	Non_covid	<=0	<=0	<=0	<=0	<=0	<=0	<=0	<=0	<=0	<=0	<=0	<=0	<=0	<=0	<=0	<=0	<=0	<=0	<=0	<=0	<=0	2589.14	<=0	1181.26	<=0	1793.56	<=0	<=0	<=0	<=0	3.52	<=0	1093.76	239.82	<=0	1921.89	<=0	<=0	6970.41	9.57	7247.21	<=0	<=0	6206.19	<=0
C-8892	MH9143370	Non_covid	<=0	<=0	<=0	<=0	<=0	<=0	5306.51	<=0	<=0	<=0	1472.77	<=0	1785.49	<=0	<=0	<=0	<=0	<=0	<=0	<=0	1061.24	2470.64	2826.11	1181.26	<=0	2826.14	<=0	<=0	1782.94	<=0	536.65	2103.59	4256.58	1963.53	<=0	2216.58	<=0	<=0	8084.73	20.13	7304.69	2243.3	302.88	7341.13	<=0
C-8887	MH9179826	Severe	<=0	<=0	<=0	<=0	<=0	<=0	2652.76	<=0	<=0	<=0	<=0	<=0	<=0	<=0	<=0	<=0	<=0	<=0	<=0	<=0	<=0	2611.4	2385.55	1181.26	<=0	2375.29	<=0	<=0	1948.1	498.19	4.63	2109.95	1880.4	1923.14	<=0	2287.87	1753.59	<=0	8354.45	9.57	7520.42	<=0	<=0	6199.53	<=0
C-8820	MH9143320	Severe	<=0	<=0	<=0	<=0	<=0	<=0	2652.76	<=0	<=0	<=0	<=0	<=0	<=0	<=0	<=0	<=0	<=0	<=0	<=0	<=0	<=0	3289.39	3071.43	2431.47	<=0	2585.97	<=0	<=0	4624.14	1619.53	0.17	2147.73	4337.31	995.24	<=0	2163.83	<=0	<=0	8126.24	20.13	7660.21	4118.51	<=0	6352.73	<=0
C-8896	MH8919327	Severe	<=0	<=0	<=0	<=0	<=0	<=0	<=0	<=0	<=0	<=0	<=0	<=0	898.96	<=0	<=0	<=0	<=0	<=0	1056.39	<=0	1018.5	3190.9	2480.04	<=0	<=0	2069.61	<=0	<=0	3270.93	362.82	1.6	<=0	3654.49	272.99	<=0	1786.5	<=0	<=0	8645.92	9.57	7340.36	2509.36	<=0	6275.69	<=0
LPS01_90	MH8919228	90min LPS	<=0	<=0	<=0	<=0	<=0	<=0	<=0	<=0	<=0	<=0	<=0	<=0	<=0	<=0	<=0	<=0	<=0	<=0	<=0	<=0	<=0	<=0	<=0	<=0	<=0	670.47	<=0	<=0	<=0	993.23	76.52	2156.91	<=0	26.43	<=0	867.94	<=0	<=0	<=0	<=0	3533.07	<=0	<=0	2381.58	<=0
LPS02_90	MH8919230	90min LPS	<=0	<=0	<=0	<=0	<=0	<=0	5306.51	<=0	<=0	<=0	<=0	<=0	1618.37	<=0	<=0	<=0	<=0	<=0	<=0	<=0	<=0	3715.2	<=0	<=0	<=0	2101.2	<=0	<=0	<=0	1206.67	39.91	4306.37	3917.41	310.63	<=0	2152.55	<=0	<=0	6438.01	20.13	7427.27	5804.97	<=0	6177.37	<=0
LPS03_90	MH8919232	90min LPS	<=0	<=0	<=0	<=0	<=0	<=0	<=0	1338.02	<=0	<=0	<=0	<=0	<=0	<=0	<=0	<=0	<=0	<=0	<=0	<=0	<=0	<=0	2239.96	<=0	<=0	2821.98	<=0	<=0	<=0	2509.08	111.18	4359.36	3253.74	292.22	<=0	2018.32	<=0	<=0	8192.71	<=0	7427.27	<=0	<=0	6012.26	<=0
LPS06_90	MH8919278	90min LPS	<=0	<=0	2376.33	317.65	151.43	<=0	8983.31	20502	13883.7	<=0	<=0	2673.47	2202.71	<=0	<=0	<=0	24200.5	<=0	2500.23	<=0	2629.56	3316.05	4545.46	1224.85	<=0	3551.6	2796.9	2606.49	3183.32	6174.51	5110.75	4489.59	6019.9	3127	<=0	2171.03	4705.81	3287.53	8875.48	8721.09	7703.33	4977.62	107.84	6978.53	2345.9
LPS01_10	MH8919229	10h LPS	<=0	<=0	<=0	<=0	<=0	<=0	<=0	<=0	<=0	<=0	<=0	<=0	<=0	<=0	<=0	<=0	<=0	<=0	<=0	<=0	<=0	2283.24	4006.58	<=0	<=0	2047.2	<=0	<=0	<=0	297.32	105.69	4337.7	3917.41	612.6	<=0	2042.64	<=0	<=0	2570.63	63.31	7427.27	<=0	<=0	6013.11	<=0
LPS02_10	MH8919231	10h LPS	<=0	<=0	<=0	<=0	<=0	<=0	<=0	<=0	<=0	<=0	<=0	<=0	<=0	<=0	<=0	<=0	<=0	<=0	<=0	<=0	<=0	920.28	1056.54	<=0	<=0	<=0	<=0	<=0	<=0	<=0	<=0	<=0	<=0	<=0	<=0	<=0	<=0	<=0	<=0	<=0	<=0	<=0	<=0	4677.55	<=0
LPS03_10	MH8919233	10h LPS	<=0	<=0	<=0	<=0	<=0	<=0	<=0	<=0	<=0	<=0	<=0	<=0	<=0	<=0	<=0	<=0	<=0	<=0	<=0	<=0	<=0	<=0	2803.01	<=0	<=0	2019.58	<=0	<=0	<=0	<=0	<=0	<=0	<=0	26.43	<=0	807.66	<=0	<=0	3090.4	9.57	3533.07	<=0	<=0	5118.64	<=0
LPS06_10	MH8919279	10h LPS	<=0	<=0	<=0	<=0	<=0	<=0	<=0	<=0	<=0	<=0	<=0	<=0	1803.69	<=0	<=0	<=0	<=0	<=0	<=0	<=0	2194.94	<=0	3389.8	<=0	<=0	1980.79	<=0	<=0	1398.67	<=0	23.31	2141.83	1314.36	<=0	<=0	<=0	<=0	<=0	6616.23	140.44	3533.07	<=0	<=0	5723.15	953.07
Key																					IFNA1
<=0 below limit of detection																					IFNA2
* anti-inflammatory																					IFNA4
																					IFNA5
																					IFNA6
																					IFNA7
																					IFNA8
																					IFNA10
																					IFNA13
																					IFNA14
																					IFNA16
																					IFNA17
																					IFNA21

## Sheet: Supp Table 6
Supplementary Table 6: Type I/III interferon, JAK-STAT and TNF response enrichment scores for MP populations shown in Figure 2F.
	full_clustering	Status_on_day_collection_summary	TNF_score	JAK_score	IFN_score	sample_id
AAACCTGAGACACTAA-1	bal_Mac	bal_healthy	0.114169	0.0968535	0.350804	7
AAACCTGAGGAGTACC-1	bal_Mac	bal_healthy	0.118751	0.00490306	0.230369	7
AAACCTGAGGATATAC-1	bal_Mac	bal_healthy	0.115105	0.21209	0.375092	7
AAACCTGAGGTCATCT-1	bal_Mac	bal_healthy	0.0389199	0.0141596	0.249028	7
AAACCTGCACGGATAG-1-1	bal_Mac	bal_healthy	0.0930298	0.0840432	0.272095	7
AAACCTGCAGGGAGAG-1	bal_Mac	bal_healthy	0.137583	0.0396835	0.299817	7
AAACCTGGTCTAAACC-1	bal_Mac	bal_healthy	0.290646	0.155292	0.220671	7
AAACCTGGTGCACCAC-1-1	bal_Mac	bal_healthy	0.0843977	0.0865754	0.354086	7
AAACCTGGTTACGCGC-1	bal_Mac	bal_healthy	0.130599	0.115964	0.387047	7
AAACCTGTCCGCATCT-1	bal_Mac	bal_healthy	0.0862393	0.064974	0.326238	7
AAACGGGAGCTACCTA-1-1	bal_Mac	bal_healthy	0.0752007	0.141114	0.140866	7
AAACGGGAGGAATTAC-1	bal_Mac	bal_healthy	0.190371	0.173234	0.240217	7
AAACGGGAGGACCACA-1	bal_Mac	bal_healthy	0.0923335	0.0604727	0.146687	7
AAACGGGAGGCAAAGA-1	bal_Mac	bal_healthy	0.232846	0.151976	0.273929	7
AAACGGGAGTCGTTTG-1	bal_Mac	bal_healthy	0.171226	0.0980112	0.315995	7
AAACGGGCAAGGACTG-1	bal_Mac	bal_healthy	0.189907	0.132714	0.289804	7
AAACGGGCACCGAAAG-1	bal_Mac	bal_healthy	0.0947355	0.138606	0.230627	7
AAACGGGCAGCCAATT-1	bal_DC2	bal_healthy	0.0993497	0.0358711	0.0733644	7
AAACGGGCATCCGTGG-1	bal_Mac	bal_healthy	0.0942734	0.0623174	0.338924	7
AAACGGGCATGCCTTC-1	bal_Mac	bal_healthy	0.122162	0.150076	0.360977	7
AAACGGGGTACATGTC-1-1	bal_Mac	bal_healthy	0.0970698	0.144769	0.254892	7
AAACGGGGTCCATGAT-1-1	bal_Mac	bal_healthy	0.365354	0.195798	0.333094	7
AAACGGGGTCTCTCTG-1	bal_DC2	bal_healthy	0.0267263	0.0560794	0.161707	7
AAACGGGGTGCGAAAC-1-1	bal_Mac	bal_healthy	0.150707	0.173934	0.239857	7
AAACGGGGTTCTGAAC-1	bal_Mac	bal_healthy	0.220494	0.229364	0.363224	7
AAACGGGTCCAAACTG-1	bal_Mac	bal_healthy	0.109936	0.0757755	0.241199	7
AAACGGGTCCTTTACA-1	bal_Mac	bal_healthy	0.0109428	0.0722096	0.126447	7
AAACGGGTCGCAAACT-1	bal_Mac	bal_healthy	0.178235	0.0718346	0.231497	7
AAAGATGAGACAGAGA-1	bal_Mac	bal_healthy	0.110095	0.0155664	0.129847	7
AAAGATGAGAGGTTAT-1	bal_Mac	bal_healthy	0.127624	-0.0299777	0.29452	7
AAAGATGAGCGATGAC-1	bal_Mac	bal_healthy	0.0578265	0.071688	0.186762	7
AAAGATGAGGTACTCT-1	bal_Mac	bal_healthy	0.160861	-0.00211392	0.247308	7
AAAGATGAGTAGGCCA-1	bal_Mac	bal_healthy	0.155026	0.124575	0.326914	7
AAAGATGAGTCTCGGC-1-1	bal_Mac	bal_healthy	0.103863	0.103929	0.261222	7
AAAGATGAGTGAACGC-1	bal_Mac	bal_healthy	0.270461	0.130039	0.11677	7
AAAGATGAGTGTACCT-1	bal_Mac	bal_healthy	0.108051	0.0731957	0.150937	7
AAAGATGCAAGTAGTA-1	bal_Mac	bal_healthy	0.292441	0.187594	0.332124	7
AAAGATGCAATTGCTG-1	bal_Mac	bal_healthy	0.137319	0.0915003	0.364917	7
AAAGATGTCACTCTTA-1-2	bal_Mac	bal_healthy	0.106103	0.121016	0.258983	7
AAAGATGTCCTAGGGC-1	bal_Mac	bal_healthy	0.101969	0.158936	0.283542	7
AAAGATGTCGGTTAAC-1	bal_Mac	bal_healthy	0.229625	-0.0150308	0.183815	7
AAAGCAAAGAGACGAA-1	bal_Mac	bal_healthy	0.0898849	0.0504442	0.256914	7
AAAGCAAAGGGTCGAT-1	bal_Mac	bal_healthy	0.00179522	0.0425072	0.223815	7
AAAGCAAAGGTTACCT-1	bal_Mac	bal_healthy	0.330219	0.210375	0.160976	7
AAAGCAAAGTACGATA-1	bal_Mac	bal_healthy	0.13767	0.120248	0.279888	7
AAAGCAAAGTGTCCCG-1	bal_Mac	bal_healthy	0.122187	0.0219281	0.198891	7
AAAGCAACAATGGAAT-1	bal_Mac	bal_healthy	0.0918894	0.0788616	0.182854	7
AAAGCAACAGAGCCAA-1	bal_Mac	bal_healthy	0.101254	0.0367108	0.173275	7
AAAGCAACATGGGAAC-1	bal_Mac	bal_healthy	0.0531708	0.023521	0.283156	7
AAAGCAACATTTGCCC-1	bal_Mac	bal_healthy	0.123716	0.202266	0.365383	7
AAAGCAAGTATAGTAG-1	bal_Mac	bal_healthy	0.0715582	0.102378	0.265702	7
AAAGCAAGTCTTGATG-1	bal_Mac	bal_healthy	0.140863	0.160546	0.130082	7
AAAGCAAGTGAGGGTT-1	bal_Mac	bal_healthy	0.0586901	-0.0177103	0.0995032	7
AAAGCAAGTGTTGGGA-1	bal_Mac	bal_healthy	0.0649575	0.194154	0.241272	7
AAAGCAAGTTATCGGT-1	bal_Mac	bal_healthy	-9.84445e-05	0.171525	0.353782	7
AAAGCAAGTTCCAACA-1	bal_Mac	bal_healthy	0.109489	0.261562	0.418892	7
AAAGCAAGTTCGAATC-1	bal_Mac	bal_healthy	0.0710892	0.0720388	0.239091	7
AAAGCAATCATACGGT-1-1	bal_Mac	bal_healthy	0.186122	0.114255	0.306083	7
AAAGCAATCCCAACGG-1	bal_Mac	bal_healthy	0.0366488	0.00241318	0.23072	7
AAAGCAATCTATGTGG-1	bal_Mac	bal_healthy	0.128499	0.142287	0.189947	7
AAAGCAATCTTACCGC-1	bal_Mac	bal_healthy	0.0632848	0.049307	0.228735	7
AAAGTAGAGCTAGTTC-1	bal_Mac	bal_healthy	0.0269416	-0.00708796	0.104215	7
AAAGTAGAGGCCGAAT-1	bal_Mac	bal_healthy	0.0807364	0.11072	0.37704	7
AAAGTAGCAATGTTGC-1	bal_DC2	bal_healthy	0.108743	0.148812	0.289351	7
AAAGTAGCACTTAACG-1	bal_Mac	bal_healthy	0.0396666	0.0756129	0.315059	7
AAAGTAGCACTTCGAA-1	bal_Mac	bal_healthy	0.0922721	0.191512	0.221056	7
AAAGTAGCAGCTGCTG-1	bal_Mac	bal_healthy	0.120161	0.14529	0.299545	7
AAAGTAGCAGGTGCCT-1	bal_Mac	bal_healthy	0.262211	-0.0178977	0.251923	7
AAAGTAGCATCAGTCA-1	bal_Mac	bal_healthy	0.135532	0.181697	0.470715	7
AAAGTAGCATGCTAGT-1	bal_Mac	bal_healthy	0.0557134	0.0842205	0.306413	7
AAAGTAGCATGTCGAT-1	bal_Mac	bal_healthy	0.104751	0.156282	0.431064	7
AAAGTAGCATTCACTT-1	bal_Mac	bal_healthy	0.46947	0.243813	0.279292	7
AAAGTAGGTAATCGTC-1	bal_Mac	bal_healthy	0.112019	0.167181	0.21068	7
AAAGTAGGTACCGTAT-1	bal_Mac	bal_healthy	0.0657691	0.143284	0.277542	7
AAAGTAGGTGCCTTGG-1	bal_Mac	bal_healthy	0.147457	0.16748	0.113169	7
AAAGTAGTCAAACCAC-1	bal_Mac	bal_healthy	0.125399	0.080433	0.328139	7
AAAGTAGTCAACCATG-1	bal_Mac	bal_healthy	0.363606	0.331929	0.288929	7
AAAGTAGTCACGGTTA-1-1	bal_Mac	bal_healthy	0.0914097	0.0581009	0.29957	7
AAAGTAGTCAGTTCGA-1-1	bal_Mac	bal_healthy	0.22424	0.115055	0.238521	7
AAAGTAGTCCGAGCCA-1	bal_Mac	bal_healthy	0.13005	0.00322754	0.315737	7
AAAGTAGTCCGCTGTT-1	bal_Mac	bal_healthy	0.0744992	-0.0123346	0.333321	7
AAAGTAGTCTCAAGTG-1	bal_Mac	bal_healthy	0.123771	0.0776989	0.232097	7
AAAGTAGTCTGTCTCG-1	bal_Mac	bal_healthy	0.108122	0.0782745	0.326793	7
AAATGCCAGATGCGAC-1	bal_Mac	bal_healthy	0.0957703	0.0555778	0.191406	7
AAATGCCAGGGAGTAA-1	bal_Mac	bal_healthy	0.0327665	0.176294	0.382778	7
AAATGCCCATTCGACA-1	bal_Mac	bal_healthy	0.0128928	0.0715253	0.407002	7
AAATGCCCATTGAGCT-1	bal_Mac	bal_healthy	0.224474	-0.0241675	0.328583	7
AAATGCCGTAAAGTCA-1	bal_Mac	bal_healthy	0.101169	0.0866087	0.239886	7
AAATGCCGTAGGGACT-1	bal_Mac	bal_healthy	0.0528873	0.148751	0.260571	7
AAATGCCGTCATGCCG-1	bal_Mac	bal_healthy	0.0867237	0.189549	0.182858	7
AAATGCCGTCTAGTGT-1-1	bal_DC2	bal_healthy	0.369113	0.201822	0.165683	7
AAATGCCGTTAGTGGG-1	bal_Mac	bal_healthy	0.0776246	0.122571	0.180595	7
AAATGCCGTTCTGGTA-1-1	bal_Mac	bal_healthy	0.0450951	0.0735488	0.213697	7
AAATGCCTCGCCGTGA-1	bal_Mac	bal_healthy	0.018134	0.00939801	0.174027	7
AAATGCCTCTTTCCTC-1	bal_Mac	bal_healthy	0.113067	0.084645	0.194633	7
AACACGTAGAATTGTG-1	bal_Mac	bal_healthy	0.085232	0.136395	0.239043	7
AACACGTAGACACGAC-1	bal_Mac	bal_healthy	0.105771	0.170817	0.453379	7
AACACGTAGCACGCCT-1	bal_Mac	bal_healthy	0.103829	0.125999	0.34387	7
AACACGTAGCGAAGGG-1	bal_Mac	bal_healthy	0.0837704	0.0643764	0.165186	7
AACACGTAGTGTACTC-1	bal_Mac	bal_healthy	0.188777	0.135067	0.250354	7
AACACGTCAAAGCAAT-1	bal_Mac	bal_healthy	0.0862774	0.240803	0.221142	7
AACACGTCAAGTACCT-1	bal_Mac	bal_healthy	0.0765365	0.0657536	0.0784064	7
AACACGTCATGGTTGT-1	bal_Mac	bal_healthy	0.0432285	0.0955807	0.169269	7
AACACGTGTCTACCTC-1	bal_Mac	bal_healthy	0.103195	0.0900975	0.103627	7
AACACGTGTGATGCCC-1	bal_Mac	bal_healthy	0.199297	0.0660845	0.284307	7
AACACGTTCCACTCCA-1	bal_Mac	bal_healthy	0.0370446	0.0896266	0.323496	7
AACACGTTCTGCTGTC-1	bal_Mac	bal_healthy	0.160899	0.175866	0.33781	7
AACACGTTCTTCTGGC-1	bal_Mac	bal_healthy	0.101824	0.0413245	0.2104	7
AACCATGAGAGGTTGC-1	bal_Mac	bal_healthy	0.269487	0.201852	0.227185	7
AACCATGAGCGTAATA-1	bal_Mac	bal_healthy	0.078578	-0.0368527	0.248973	7
AACCATGAGGTGCTTT-1-1	bal_Mac	bal_healthy	0.0794789	0.00246581	0.184631	7
AACCATGAGTTAACGA-1	bal_Mac	bal_healthy	0.0872944	0.121107	0.209655	7
AACCATGCAATGGAAT-1	bal_Mac	bal_healthy	0.115906	0.266877	0.308224	7
AACCATGCACCTTGTC-1	bal_Mac	bal_healthy	0.18199	0.0531025	0.392128	7
AACCATGCACTCTGTC-1	bal_Mac	bal_healthy	0.063239	0.0100958	0.294082	7
AACCATGCACTTACGA-1	bal_Mac	bal_healthy	0.0763758	0.125404	0.0582993	7
AACCATGCAGCTGGCT-1	bal_Mac	bal_healthy	0.103741	0.195131	0.245465	7
AACCATGCATGCTGGC-1-1	bal_Mac	bal_healthy	0.133178	0.207276	0.380845	7
AACCATGGTACAAGTA-1	bal_Mac	bal_healthy	0.126798	0.144368	0.216724	7
AACCATGTCAGGCAAG-1	bal_Mac	bal_healthy	0.0910282	0.112554	0.294517	7
AACCATGTCATCTGCC-1-1	bal_Mac	bal_healthy	0.0916869	0.106966	0.236024	7
AACCATGTCGGCGGTT-1	bal_Mac	bal_healthy	0.158005	0.0796884	0.276403	7
AACCATGTCTGATACG-1	bal_Mac	bal_healthy	0.0345847	0.0393415	0.166341	7
AACCATGTCTTGTACT-1	bal_Mac	bal_healthy	0.073824	0.0866158	0.193174	7
AACCGCGAGACAGACC-1	bal_Mac	bal_healthy	0.18688	0.13145	0.220005	7
AACCGCGAGCCCAGCT-1-1	bal_Mac	bal_healthy	0.0868893	0.128749	0.312643	7
AACCGCGAGCGTAATA-1	bal_Mac	bal_healthy	0.0222234	0.00735272	0.229469	7
AACCGCGAGGATCGCA-1-1	bal_Mac	bal_healthy	0.151188	0.100399	0.269277	7
AACCGCGAGTGGGATC-1	bal_Mac	bal_healthy	0.0119903	0.176819	0.333835	7
AACCGCGAGTGTGAAT-1-1	bal_Mac	bal_healthy	0.171187	0.0860153	0.356502	7
AACCGCGAGTTCGCGC-1	bal_Mac	bal_healthy	0.355434	0.228653	0.254486	7
AACCGCGCAAGGCTCC-1-1	bal_Mac	bal_healthy	0.188385	0.248147	0.232295	7
AACCGCGCACCCAGTG-1	bal_Mac	bal_healthy	0.137396	0.0425059	0.294645	7
AACCGCGCAGACAAGC-1	bal_Mac	bal_healthy	0.0479664	0.105277	0.212047	7
AACCGCGCAGAGTGTG-1	bal_Mac	bal_healthy	0.118062	0.0821941	0.267517	7
AACCGCGCATAACCTG-1	bal_Mac	bal_healthy	0.100986	0.112736	0.334274	7
AACCGCGGTCGCATCG-1	bal_Mac	bal_healthy	0.0929226	0.147353	0.35797	7
AACCGCGGTCTGGTCG-1-1	bal_Mac	bal_healthy	0.0970055	0.0758871	0.25932	7
AACCGCGGTTGAGGTG-1	bal_Mac	bal_healthy	0.0964834	0.193414	0.25244	7
AACCGCGTCCACGTTC-1	bal_Mac	bal_healthy	0.105436	0.165764	0.148712	7
AACCGCGTCGCAGGCT-1	bal_Mac	bal_healthy	0.0515322	0.126941	0.181857	7
AACCGCGTCTGTCCGT-1	bal_Mac	bal_healthy	0.189911	0.102545	0.235033	7
AACGTTGAGGCTCAGA-1	bal_Mac	bal_healthy	0.0923168	-0.00689286	0.211344	7
AACGTTGCAATGACCT-1	bal_DC2	bal_healthy	0.0823897	0.116374	0.199205	7
AACGTTGCACCAACCG-1	bal_Mac	bal_healthy	0.160462	0.164852	0.319245	7
AACGTTGCACGAAATA-1	bal_Mac	bal_healthy	0.110767	0.05981	0.224177	7
AACGTTGCACGACGAA-1	bal_Mac	bal_healthy	0.0914946	0.195061	0.354326	7
AACGTTGCACGTTGGC-1-1	bal_Mac	bal_healthy	0.0639367	0.0509131	0.258812	7
AACGTTGCAGATGGCA-1	bal_Mac	bal_healthy	0.14016	0.0894915	0.371195	7
AACGTTGCAGCCAGAA-1	bal_Mac	bal_healthy	0.0693119	0.0859689	0.318722	7
AACGTTGGTCACAAGG-1	bal_Mac	bal_healthy	0.101894	0.175055	0.279556	7
AACGTTGGTCTTGTCC-1	bal_Mac	bal_healthy	0.122059	0.118701	0.270109	7
AACGTTGGTTCCTCCA-1	bal_Mac	bal_healthy	0.135419	0.12854	0.275259	7
AACGTTGGTTTAAGCC-1	bal_Mac	bal_healthy	0.0685811	0.0240286	0.432227	7
AACGTTGTCACATACG-1-1	bal_Mac	bal_healthy	0.398906	0.375723	0.650397	7
AACGTTGTCACCCTCA-1	bal_Mac	bal_healthy	0.0294249	0.057768	0.18167	7
AACGTTGTCCAAGCCG-1	bal_DC2	bal_healthy	0.141796	-0.0248714	0.170349	7
AACGTTGTCTTAACCT-1	bal_Mac	bal_healthy	0.152859	0.0635649	0.300587	7
AACTCAGAGAGCAATT-1	bal_Mac	bal_healthy	0.0364503	0.0326337	0.320751	7
AACTCAGAGCGTTCCG-1	bal_Mac	bal_healthy	0.097346	0.111373	0.329586	7
AACTCAGCAAGCGAGT-1	bal_Mac	bal_healthy	0.0908209	0.0835803	0.292064	7
AACTCAGCAGTCGATT-1	bal_Mac	bal_healthy	0.10779	0.17349	0.210507	7
AACTCAGCATAAGACA-1	bal_Mac	bal_healthy	0.108304	0.159467	0.270735	7
AACTCAGCATGGATGG-1	bal_Mac	bal_healthy	0.104434	0.0466474	0.364267	7
AACTCAGGTACAGTTC-1	bal_Mac	bal_healthy	0.127267	0.122104	0.339921	7
AACTCAGGTACTTCTT-1-1	bal_Mac	bal_healthy	0.0677584	0.0322903	0.284581	7
AACTCAGGTCAACATC-1-1	bal_Mac	bal_healthy	0.146755	0.152165	0.354824	7
AACTCAGGTCAATGTC-1	bal_Mac	bal_healthy	0.241546	0.00633343	0.200753	7
AACTCAGGTGGCGAAT-1	bal_Mac	bal_healthy	0.156933	0.058246	0.242262	7
AACTCAGGTTCCTCCA-1	bal_Mac	bal_healthy	0.0615399	0.0062294	0.292451	7
AACTCAGTCACGCGGT-1	bal_Mac	bal_healthy	0.111614	0.158007	0.277336	7
AACTCAGTCCCTAACC-1	bal_Mac	bal_healthy	0.104352	-0.00169149	0.158411	7
AACTCCCAGAATCTCC-1	bal_Mac	bal_healthy	0.116884	0.0421447	0.336284	7
AACTCCCAGCTTCGCG-1-1	bal_Mac	bal_healthy	0.102401	0.0754274	0.260385	7
AACTCCCAGGAATTAC-1	bal_Mac	bal_healthy	0.127528	0.165127	0.252939	7
AACTCCCAGGGTATCG-1	bal_Mac	bal_healthy	0.0394388	0.0436095	0.226744	7
AACTCCCAGGTAAACT-1	bal_Mac	bal_healthy	0.138907	0.0688925	0.250875	7
AACTCCCAGTACATGA-1	bal_Mac	bal_healthy	0.124924	0.0990264	0.34454	7
AACTCCCCACCGAAAG-1	bal_Mac	bal_healthy	0.0348863	-0.00061968	0.23013	7
AACTCCCCAGGTCCAC-1	bal_Mac	bal_healthy	0.0561451	0.0934067	0.417565	7
AACTCCCCATGCAATC-1	bal_Mac	bal_healthy	0.116982	0.0959332	0.336974	7
AACTCCCGTAGAGGAA-1	bal_Mac	bal_healthy	0.127074	0.0140964	0.203203	7
AACTCCCGTATTAGCC-1	bal_Mac	bal_healthy	0.0514361	0.0735235	0.285946	7
AACTCCCGTCGGCACT-1	bal_Mac	bal_healthy	0.160826	0.154958	0.172067	7
AACTCCCGTGCAGGTA-1	bal_Mac	bal_healthy	0.115463	0.067687	0.333153	7
AACTCCCGTTTAGGAA-1	bal_Mac	bal_healthy	0.151357	0.0567254	0.234926	7
AACTCTTAGAGGTTAT-1	bal_Mac	bal_healthy	0.0705207	0.0420694	0.295653	7
AACTCTTAGATCGATA-1	bal_Mac	bal_healthy	0.147728	0.252	0.238779	7
AACTCTTAGCTGATAA-1	bal_Mac	bal_healthy	0.0757337	0.033866	0.342073	7
AACTCTTAGGAGTTGC-1-1	bal_Mac	bal_healthy	0.15658	0.030285	0.241716	7
AACTCTTAGGGCTTCC-1	bal_Mac	bal_healthy	0.0898499	0.186205	0.397201	7
AACTCTTAGTATCGAA-1	bal_Mac	bal_healthy	0.0592632	0.131087	0.349579	7
AACTCTTAGTCTTGCA-1	bal_Mac	bal_healthy	0.130603	0.17324	0.339766	7
AACTCTTAGTGGGATC-1	bal_Mac	bal_healthy	0.0207413	0.00922494	0.193438	7
AACTCTTCAACAACCT-1	bal_Mac	bal_healthy	0.000780135	0.100925	0.268455	7
AACTCTTCAATAGCAA-1	bal_Mac	bal_healthy	-0.0133408	0.0217019	0.204601	7
AACTCTTCACCAACCG-1	bal_Mac	bal_healthy	0.112603	0.169336	0.124814	7
AACTCTTCACCTCGTT-1	bal_Mac	bal_healthy	0.180216	0.0723707	0.321135	7
AACTCTTCACCTGGTG-1	bal_Mac	bal_healthy	0.0455601	-0.0748311	0.16214	7
AACTCTTCACTTCTGC-1	bal_Mac	bal_healthy	0.156311	0.108938	0.316418	7
AACTCTTCAGCTCGCA-1	bal_Mac	bal_healthy	0.101238	0.011128	0.238612	7
AACTCTTCAGGATCGA-1	bal_Mac	bal_healthy	0.10843	0.192951	0.21316	7
AACTCTTCATATGAGA-1	bal_Mac	bal_healthy	0.0509978	0.0109304	0.192354	7
AACTCTTGTAAAGTCA-1	bal_Mac	bal_healthy	0.181037	0.169395	0.306224	7
AACTCTTGTAGATTAG-1	bal_Mac	bal_healthy	0.0783366	0.116419	0.407968	7
AACTCTTGTCACAAGG-1	bal_Mac	bal_healthy	0.164388	0.153232	0.291356	7
AACTCTTGTCGCGGTT-1	bal_Mac	bal_healthy	0.141897	0.176752	0.260077	7
AACTCTTGTCTTGCGG-1	bal_Mac	bal_healthy	0.0604015	0.0945558	0.250445	7
AACTCTTGTGATGCCC-1-1	bal_Mac	bal_healthy	0.0938417	0.136012	0.204476	7
AACTCTTGTTCACCTC-1	bal_Mac	bal_healthy	0.0887266	0.0558832	0.230448	7
AACTCTTTCAGCGACC-1	bal_Mac	bal_healthy	0.113761	0.0565535	0.251933	7
AACTCTTTCGGTGTTA-1	bal_Mac	bal_healthy	0.110945	0.111451	0.301354	7
AACTGGTAGAGCCCAA-1	bal_Mac	bal_healthy	0.0970397	0.14495	0.269971	7
AACTGGTAGCGAGAAA-1	bal_Mac	bal_healthy	0.281152	0.249439	0.22994	7
AACTGGTAGTTAGCGG-1	bal_Mac	bal_healthy	0.0963765	0.157647	0.337582	7
AACTGGTCAAAGGTGC-1	bal_DC2	bal_healthy	0.042222	0.159196	0.181104	7
AACTGGTCACCGTTGG-1-1	bal_Mac	bal_healthy	0.0991232	0.121543	0.344715	7
AACTGGTCAGTAAGCG-1	bal_Mac	bal_healthy	0.082449	0.00704389	0.276718	7
AACTGGTCATAAGACA-1-1	bal_Mac	bal_healthy	0.130045	0.119733	0.404829	7
AACTGGTGTCACCTAA-1	bal_Mac	bal_healthy	0.0850359	0.110966	0.293605	7
AACTGGTGTCACTGGC-1	bal_Mac	bal_healthy	0.0627534	0.219841	0.388969	7
AACTGGTGTCCCGACA-1	bal_DC2	bal_healthy	0.201481	0.00201684	0.17864	7
AACTGGTGTGCACTTA-1	bal_Mac	bal_healthy	0.180385	0.111741	0.273928	7
AACTGGTTCCATTCTA-1	bal_Mac	bal_healthy	0.239577	0.245833	0.273714	7
AACTGGTTCTGTCTAT-1	bal_Mac	bal_healthy	0.146824	0.0404658	0.309165	7
AACTGGTTCTTGAGAC-1	bal_Mac	bal_healthy	0.131903	0.122479	0.304518	7
AACTGGTTCTTGGGTA-1	bal_Mac	bal_healthy	0.0846003	0.0715781	0.339396	7
AACTTTCAGCCAGAAC-1	bal_Mac	bal_healthy	0.216016	0.0882641	0.330938	7
AACTTTCAGCGCTTAT-1	bal_Mac	bal_healthy	0.104868	-0.0270845	0.20936	7
AACTTTCAGCTGCAAG-1	bal_Mac	bal_healthy	0.0586585	0.102791	0.246834	7
AACTTTCAGGACATTA-1	bal_Mac	bal_healthy	0.0811228	0.271666	0.25677	7
AACTTTCAGTGACATA-1	bal_Mac	bal_healthy	0.142411	0.13544	0.331766	7
AACTTTCAGTTGAGTA-1	bal_Mac	bal_healthy	0.123487	0.0804721	0.213904	7
AACTTTCCAATGACCT-1-1	bal_Mac	bal_healthy	0.0709423	0.0407179	0.304936	7
AACTTTCCACTGTTAG-1	bal_Mac	bal_healthy	0.127466	0.101157	0.235926	7
AACTTTCCAGAGTGTG-1	bal_Mac	bal_healthy	0.14327	0.0301065	0.221314	7
AACTTTCCAGATGGGT-1-1	bal_Mac	bal_healthy	0.144884	0.00862111	0.143685	7
AACTTTCCAGCTGGCT-1	bal_Mac	bal_healthy	0.111262	0.060988	0.343603	7
AACTTTCGTCAGGACA-1	bal_Mac	bal_healthy	0.0179881	0.0147087	0.214176	7
AACTTTCGTGGCAAAC-1	bal_Mac	bal_healthy	0.0743191	0.0909347	0.152534	7
AACTTTCGTGTAACGG-1	bal_Mac	bal_healthy	0.119393	0.0361723	0.291602	7
AACTTTCTCAAACCGT-1-2	bal_Mac	bal_healthy	0.0988755	0.0447286	0.230812	7
AACTTTCTCAGCAACT-1	bal_Mac	bal_healthy	0.0761012	0.0192935	0.218976	7
AACTTTCTCCAGATCA-1	bal_Mac	bal_healthy	0.131192	0.0881639	0.342456	7
AACTTTCTCCTCAATT-1	bal_Mac	bal_healthy	0.154943	0.136209	0.316277	7
AACTTTCTCCTCGCAT-1	bal_Mac	bal_healthy	0.0795924	0.0738596	0.313466	7
AACTTTCTCGAGAGCA-1	bal_Mac	bal_healthy	0.0814243	0.166644	0.360971	7
AACTTTCTCGCACTCT-1	bal_Mac	bal_healthy	0.146034	-0.0196261	0.284247	7
AACTTTCTCTGCTGCT-1	bal_Mac	bal_healthy	0.127751	0.183408	0.288926	7
AAGACCTAGATGCGAC-1	bal_Mac	bal_healthy	0.11768	0.0338789	0.342826	7
AAGACCTAGCTTTGGT-1	bal_DC2	bal_healthy	0.2635	0.10273	0.0731033	7
AAGACCTCAAACTGTC-1	bal_Mac	bal_healthy	0.181272	0.0434048	0.264063	7
AAGACCTCAATCGGTT-1	bal_Mac	bal_healthy	0.0791127	0.0687606	0.391883	7
AAGACCTCACAGGAGT-1	bal_Mac	bal_healthy	0.0544143	0.0832383	0.284656	7
AAGACCTCACTTGGAT-1	bal_Mac	bal_healthy	0.115576	0.139395	0.331544	7
AAGACCTCATCGATGT-1	bal_Mac	bal_healthy	0.117786	0.126017	0.31672	7
AAGACCTCATGATCCA-1	bal_Mac	bal_healthy	0.129468	0.0612526	0.331981	7
AAGACCTCATGGGACA-1	bal_Mac	bal_healthy	0.197445	0.312452	0.230805	7
AAGACCTGTCAGATAA-1	bal_Mac	bal_healthy	0.133302	0.167086	0.257916	7
AAGACCTGTGTAATGA-1	bal_Mac	bal_healthy	0.097433	-0.00220834	0.157103	7
AAGACCTGTTGTGGAG-1	bal_Mac	bal_healthy	0.11057	-0.0710322	0.359412	7
AAGACCTTCGCTTAGA-1	bal_Mac	bal_healthy	0.309414	0.17408	0.315727	7
AAGCCGCAGACACGAC-1	bal_Mac	bal_healthy	0.0769376	0.1135	0.292551	7
AAGCCGCAGCTACCGC-1	bal_Mac	bal_healthy	0.214378	0.172343	0.31029	7
AAGCCGCAGGCGATAC-1	bal_Mac	bal_healthy	0.151376	0.0237506	0.181696	7
AAGCCGCAGGGCACTA-1	bal_Mac	bal_healthy	0.0342044	0.135476	0.32297	7
AAGCCGCAGGTTACCT-1	bal_Mac	bal_healthy	0.0854792	0.0914409	0.218541	7
AAGCCGCAGTAGGTGC-1	bal_Mac	bal_healthy	0.0779246	0.154594	0.266537	7
AAGCCGCAGTCATGCT-1	bal_Mac	bal_healthy	0.0657813	-0.0498496	0.137566	7
AAGCCGCAGTTACGGG-1	bal_Mac	bal_healthy	0.118493	0.151404	0.258329	7
AAGCCGCCAAGGACTG-1	bal_Mac	bal_healthy	0.0372084	0.100339	0.257009	7
AAGCCGCCACAACTGT-1	bal_Mac	bal_healthy	0.0758754	0.178146	0.221785	7
AAGCCGCCACATGGGA-1	bal_Mac	bal_healthy	0.0907471	-0.0140019	0.273221	7
AAGCCGCCACTCGACG-1-1	bal_Mac	bal_healthy	0.0963053	0.0844516	0.357604	7
AAGCCGCGTAAAGTCA-1	bal_Mac	bal_healthy	0.115128	0.03548	0.178625	7
AAGCCGCGTCTAGTCA-1	bal_Mac	bal_healthy	0.146152	0.187162	0.494523	7
AAGCCGCGTTAGATGA-1	bal_Mac	bal_healthy	0.137857	0.13417	0.363719	7
AAGCCGCGTTATTCTC-1	bal_Mac	bal_healthy	0.144261	0.0539578	0.281794	7
AAGCCGCGTTCCGTCT-1	bal_Mac	bal_healthy	0.145078	0.0878773	0.182855	7
AAGCCGCTCCTCATTA-1	bal_Mac	bal_healthy	0.15742	0.212843	0.13311	7
AAGCCGCTCTCGTATT-1	bal_Mac	bal_healthy	0.0129025	0.098726	0.377308	7
AAGCCGCTCTGCTGTC-1	bal_Mac	bal_healthy	0.145265	0.167974	0.184153	7
AAGCCGCTCTGGGCCA-1	bal_Mac	bal_healthy	0.0834299	0.119947	0.297693	7
AAGGAGCAGCCTCGTG-1	bal_Mac	bal_healthy	0.336913	0.0827759	0.349255	7
AAGGAGCAGCCTTGAT-1	bal_Mac	bal_healthy	0.146078	0.0714079	0.321752	7
AAGGAGCAGCGATGAC-1	bal_Mac	bal_healthy	0.193401	0.179286	0.32899	7
AAGGAGCAGGAGTAGA-1	bal_Mac	bal_healthy	0.169989	0.124969	0.416405	7
AAGGAGCAGGGATACC-1	bal_Mac	bal_healthy	0.11399	-0.011961	0.116865	7
AAGGAGCAGTCGATAA-1	bal_Mac	bal_healthy	0.0752853	0.0868706	0.295086	7
AAGGAGCCATGGATGG-1	bal_Mac	bal_healthy	0.0852341	0.0613336	0.211348	7
AAGGAGCCATTCCTGC-1	bal_Mac	bal_healthy	0.0739613	0.0901356	0.226899	7
AAGGAGCGTCCAACTA-1	bal_Mac	bal_healthy	0.0813935	0.0060682	0.2752	7
AAGGAGCGTCTACCTC-1	bal_Mac	bal_healthy	0.117168	0.0814565	0.297118	7
AAGGAGCGTGCTAGCC-1	bal_Mac	bal_healthy	0.28261	-0.0428113	0.0383442	7
AAGGAGCGTTCCCTTG-1	bal_Mac	bal_healthy	0.126993	0.20128	0.342113	7
AAGGAGCTCAGAGCTT-1	bal_Mac	bal_healthy	0.0567539	-0.0137374	0.271951	7
AAGGAGCTCCCAAGAT-1	bal_Mac	bal_healthy	0.393652	0.244967	0.403803	7
AAGGCAGAGAACTCGG-1	bal_Mac	bal_healthy	0.0505084	0.147149	0.242366	7
AAGGCAGAGAGTCGGT-1	bal_Mac	bal_healthy	0.073636	0.213928	0.318776	7
AAGGCAGAGCAACGGT-1-1	bal_Mac	bal_healthy	0.125404	0.100609	0.216735	7
AAGGCAGAGGGTATCG-1	bal_Mac	bal_healthy	0.163617	0.132864	0.124973	7
AAGGCAGCAACACGCC-1	bal_Mac	bal_healthy	0.187872	0.14483	0.104556	7
AAGGCAGCAAGTACCT-1	bal_Mac	bal_healthy	0.0431078	-0.0507616	0.135266	7
AAGGCAGCAGGCTGAA-1	bal_Mac	bal_healthy	0.0688026	0.00167747	0.161876	7
AAGGCAGGTAAGTGGC-1	bal_Mac	bal_healthy	0.164189	0.213836	0.316185	7
AAGGCAGGTATTACCG-1	bal_Mac	bal_healthy	0.0865798	0.0290495	0.309814	7
AAGGCAGGTCAACATC-1	bal_Mac	bal_healthy	0.160645	0.137012	0.327681	7
AAGGCAGGTCGCATAT-1	bal_Mac	bal_healthy	0.0675868	0.171329	0.297127	7
AAGGCAGGTGACCAAG-1	bal_Mac	bal_healthy	0.115938	0.160264	0.276875	7
AAGGCAGGTGCACGAA-1	bal_Mac	bal_healthy	0.103188	0.0194007	0.184403	7
AAGGCAGGTGTTGAGG-1	bal_Mac	bal_healthy	0.0776186	0.13557	0.163572	7
AAGGCAGTCGTAGATC-1-1	bal_Mac	bal_healthy	0.0317128	0.138682	0.26587	7
AAGGCAGTCGTTACAG-1-1	bal_Mac	bal_healthy	0.134599	0.015811	0.267238	7
AAGGCAGTCTGTACGA-1	bal_Mac	bal_healthy	0.0991236	0.101794	0.316259	7
AAGGTTCAGAGGTTGC-1	bal_Mac	bal_healthy	0.148082	0.093039	0.241528	7
AAGGTTCAGCGTTCCG-1	bal_Mac	bal_healthy	0.139592	0.0379466	0.242889	7
AAGGTTCAGGCTAGAC-1	bal_Mac	bal_healthy	0.0885265	0.126168	0.256574	7
AAGGTTCCATACGCCG-1	bal_Mac	bal_healthy	0.0371208	0.0866253	0.135288	7
AAGGTTCCATGTAAGA-1	bal_DC2	bal_healthy	0.148782	0.0505986	0.18798	7
AAGGTTCGTAGGCTGA-1	bal_Mac	bal_healthy	0.0752913	0.0158265	0.375701	7
AAGGTTCGTCACTTCC-1	bal_DC2	bal_healthy	0.0555133	0.0489365	0.277334	7
AAGGTTCGTCTCATCC-1	bal_Mac	bal_healthy	0.147601	0.131521	0.430705	7
AAGTCTGAGATATGCA-1	bal_Mac	bal_healthy	0.0696403	0.0731425	0.332773	7
AAGTCTGAGCTCCCAG-1	bal_Mac	bal_healthy	0.10412	0.102995	0.279388	7
AAGTCTGAGTGGTAAT-1	bal_Mac	bal_healthy	0.0633808	0.112266	0.296588	7
AAGTCTGCAAACTGCT-1	bal_Mac	bal_healthy	0.10069	0.0875218	0.204285	7
AAGTCTGCAAAGTCAA-1	bal_Mac	bal_healthy	0.0298444	0.086322	0.174393	7
AAGTCTGCAATCTACG-1	bal_Mac	bal_healthy	0.08588	0.114513	0.175322	7
AAGTCTGCAGTAACGG-1	bal_Mac	bal_healthy	0.0697675	0.0315845	0.302744	7
AAGTCTGCATGGAATA-1	bal_Mac	bal_healthy	0.0885816	0.160944	0.344784	7
AAGTCTGCATTAGCCA-1	bal_Mac	bal_healthy	-0.0201783	0.0302375	0.239224	7
AAGTCTGGTAGGCTGA-1	bal_Mac	bal_healthy	0.173075	0.0952826	0.144075	7
AAGTCTGGTATGAAAC-1	bal_Mac	bal_healthy	0.131548	0.171419	0.251155	7
AAGTCTGGTATGCTTG-1	bal_Mac	bal_healthy	0.0555388	0.0237445	0.192627	7
AAGTCTGGTCCTGCTT-1	bal_Mac	bal_healthy	0.198079	0.0652657	0.225811	7
AAGTCTGGTGGTGTAG-1	bal_Mac	bal_healthy	-0.00187325	0.0363715	0.150503	7
AAGTCTGGTTCGAATC-1	bal_Mac	bal_healthy	0.208287	0.184903	0.265937	7
AAGTCTGTCCGTTGTC-1	bal_Mac	bal_healthy	0.189783	0.182733	0.308599	7
AAGTCTGTCGGAGGTA-1	bal_Mac	bal_healthy	0.117555	0.113764	0.353196	7
AATCCAGAGCTGAAAT-1	bal_Mac	bal_healthy	0.118277	0.0475649	0.30322	7
AATCCAGCAAGAAAGG-1	bal_Mac	bal_healthy	0.15284	0.224268	0.214109	7
AATCCAGCAGGACCCT-1	bal_Mac	bal_healthy	0.16419	0.147745	0.347838	7
AATCCAGGTACTTAGC-1	bal_Mac	bal_healthy	0.169672	-0.00584339	0.267526	7
AATCCAGGTATCAGTC-1	bal_Mac	bal_healthy	0.124025	-0.0142312	0.149242	7
AATCCAGGTGCAACTT-1	bal_Mac	bal_healthy	0.153189	0.0723508	0.300179	7
AATCCAGGTTATTCTC-1	bal_Mac	bal_healthy	0.112699	0.213211	0.43226	7
AATCCAGGTTGGAGGT-1	bal_Mac	bal_healthy	0.34332	0.247443	0.186663	7
AATCCAGTCACGAAGG-1	bal_Mac	bal_healthy	0.0354345	-0.0161916	0.250311	7
AATCCAGTCCGATATG-1	bal_Mac	bal_healthy	0.210347	0.0838423	0.270378	7
AATCCAGTCTAGAGTC-1	bal_Mac	bal_healthy	0.151191	0.0874897	0.268637	7
AATCCAGTCTTGCCGT-1	bal_Mac	bal_healthy	0.131548	0.141189	0.239699	7
AATCGGTAGAAAGTGG-1	bal_Mac	bal_healthy	0.0555934	0.0448624	0.216147	7
AATCGGTAGGTCGGAT-1	bal_Mac	bal_healthy	0.121162	0.100927	0.233844	7
AATCGGTCAAAGGTGC-1	bal_Mac	bal_healthy	0.0813077	0.121431	0.280495	7
AATCGGTCACTTAAGC-1	bal_Mac	bal_healthy	0.199935	0.156317	0.40318	7
AATCGGTCATCCCATC-1	bal_Mac	bal_healthy	0.116104	0.0966556	0.226013	7
AATCGGTCATCCGCGA-1	bal_Mac	bal_healthy	0.0906415	0.107163	0.348099	7
AATCGGTGTACGACCC-1	bal_Mac	bal_healthy	0.0867398	0.0340129	0.279608	7
AATCGGTGTAGAAGGA-1-1	bal_Mac	bal_healthy	0.0967428	0.107032	0.356893	7
AATCGGTGTATAATGG-1	bal_Mac	bal_healthy	0.125402	0.0205505	0.0912824	7
AATCGGTTCCATGCTC-1	bal_Mac	bal_healthy	0.113248	0.0433122	0.166059	7
AATCGGTTCCCTCTTT-1-1	bal_Mac	bal_healthy	0.149439	0.140017	0.327963	7
AATCGGTTCGCGTAGC-1	bal_Mac	bal_healthy	0.159963	0.114937	0.277178	7
AATCGGTTCTCAACTT-1	bal_Mac	bal_healthy	0.147663	0.168767	0.28647	7
ACACCAAAGAAACGCC-1	bal_Mac	bal_healthy	0.141404	0.164761	0.307854	7
ACACCAAAGAGTAAGG-1	bal_Mac	bal_healthy	0.0246285	0.1312	0.273692	7
ACACCAAAGATATACG-1-1	bal_Mac	bal_healthy	0.0754703	0.148758	0.223059	7
ACACCAAAGGAGCGAG-1	bal_Mac	bal_healthy	0.0787863	0.176732	0.24449	7
ACACCAAAGGCCCTTG-1	bal_Mac	bal_healthy	0.156364	0.136435	0.220906	7
ACACCAAAGGGTTCCC-1	bal_Mac	bal_healthy	0.0544733	0.137584	0.288375	7
ACACCAAAGTAGGTGC-1	bal_Mac	bal_healthy	0.0743966	0.0311438	0.159616	7
ACACCAACAATACGCT-1	bal_Mac	bal_healthy	0.239621	0.239637	0.395163	7
ACACCAACAATGACCT-1-1	bal_Mac	bal_healthy	0.142669	0.0332739	0.315738	7
ACACCAAGTAGCTAAA-1	bal_Mac	bal_healthy	0.073623	0.072995	0.161739	7
ACACCAAGTTCAGTAC-1	bal_Mac	bal_healthy	0.33596	0.174089	0.220873	7
ACACCAATCACAGTAC-1	bal_Mac	bal_healthy	0.0447409	0.154489	0.291437	7
ACACCAATCAGCGACC-1-1	bal_Mac	bal_healthy	0.0969321	-0.00754589	0.361537	7
ACACCAATCCCTTGCA-1	bal_Mac	bal_healthy	0.0906213	0.112103	0.397051	7
ACACCAATCTGCTGCT-1	bal_Mac	bal_healthy	0.04735	0.0831289	0.154838	7
ACACCCTAGAGAGCTC-1	bal_Mac	bal_healthy	0.0814359	0.0987258	0.481356	7
ACACCCTAGTACGCCC-1-1	bal_Mac	bal_healthy	0.266009	0.135342	0.345299	7
ACACCCTAGTCATGCT-1-1	bal_Mac	bal_healthy	0.132038	0.0793872	0.304545	7
ACACCCTAGTTGCAGG-1-1	bal_Mac	bal_healthy	0.0857576	0.0548061	0.350844	7
ACACCCTCAAATACAG-1	bal_Mac	bal_healthy	0.0436445	0.126722	0.212674	7
ACACCCTCACATCTTT-1	bal_Mac	bal_healthy	0.0918252	0.0373609	0.299609	7
ACACCCTCAGCTGCAC-1	bal_Mac	bal_healthy	0.134244	-0.00363103	0.242188	7
ACACCCTCATACGCCG-1	bal_Mac	bal_healthy	0.0876226	0.18007	0.294822	7
ACACCCTGTGCAGGTA-1	bal_Mac	bal_healthy	0.0451738	0.00571057	0.333636	7
ACACCCTGTTGTCGCG-1	bal_Mac	bal_healthy	0.0690812	0.130168	0.323034	7
ACACCCTTCACTCCTG-1	bal_Mac	bal_healthy	0.142956	0.130839	0.357361	7
ACACCCTTCCATTCTA-1	bal_Mac	bal_healthy	0.17068	0.0189533	0.291361	7
ACACCCTTCGCTGATA-1	bal_Mac	bal_healthy	0.118864	0.101205	0.234597	7
ACACCCTTCGGTTCGG-1-1	bal_Mac	bal_healthy	0.0587232	0.20592	0.296081	7
ACACCGGAGAGCTATA-1	bal_Mac	bal_healthy	0.157433	0.0922277	0.143713	7
ACACCGGAGATGCCTT-1	bal_Mac	bal_healthy	0.117785	0.0816338	0.258385	7
ACACCGGAGCGATAGC-1	bal_Mac	bal_healthy	0.0754846	0.0187855	0.172417	7
ACACCGGAGCGTGTCC-1	bal_Mac	bal_healthy	0.0943505	0.144987	0.126672	7
ACACCGGAGGGAACGG-1	bal_Mac	bal_healthy	0.0872109	-0.00794257	0.240491	7
ACACCGGAGTGGACGT-1	bal_Mac	bal_healthy	0.119941	0.120328	0.240328	7
ACACCGGCAAACTGCT-1	bal_Mac	bal_healthy	0.331327	0.0805215	0.190502	7
ACACCGGCACCATCCT-1	bal_Mac	bal_healthy	0.0280311	0.0848337	0.0870508	7
ACACCGGCAGGATCGA-1	bal_Mac	bal_healthy	0.146876	0.137942	0.193866	7
ACACCGGCAGTTCATG-1	bal_Mac	bal_healthy	0.380797	0.0652659	0.294753	7
ACACCGGGTCCTGCTT-1	bal_Mac	bal_healthy	0.120584	0.0231898	0.141048	7
ACACCGGGTCTAGTCA-1	bal_Mac	bal_healthy	0.174287	0.0802546	0.183038	7
ACACCGGGTGCATCTA-1-1	bal_Mac	bal_healthy	0.142566	0.0510505	0.244637	7
ACACCGGGTGTGTGCC-1	bal_Mac	bal_healthy	0.149541	0.161889	0.261916	7
ACACCGGGTTACGGAG-1	bal_Mac	bal_healthy	0.176608	0.0818087	0.272502	7
ACACCGGTCACCTCGT-1	bal_Mac	bal_healthy	0.138533	0.136775	0.238996	7
ACACCGGTCATATCGG-1	bal_Mac	bal_healthy	0.100522	0.0934572	0.292874	7
ACACCGGTCCACTCCA-1	bal_Mac	bal_healthy	0.0161161	0.102496	0.300564	7
ACACCGGTCCCATTTA-1	bal_Mac	bal_healthy	0.0923447	0.0352522	0.171242	7
ACACTGAAGACACGAC-1	bal_Mac	bal_healthy	0.0907076	0.199979	0.26413	7
ACACTGAAGATATACG-1	bal_Mac	bal_healthy	0.0611454	0.0676363	0.236287	7
ACACTGAAGCAATATG-1	bal_Mac	bal_healthy	0.0636821	0.0299962	0.193087	7
ACACTGAAGGTGATTA-1	bal_Mac	bal_healthy	0.0520048	0.153905	0.226757	7
ACACTGACAAGAGTCG-1	bal_Mac	bal_healthy	0.20789	0.1468	0.221403	7
ACACTGACAAGTTAAG-1	bal_Mac	bal_healthy	0.1371	0.0968229	0.247076	7
ACACTGACACGAGAGT-1	bal_Mac	bal_healthy	0.156753	0.151598	0.304509	7
ACACTGACATGACATC-1	bal_Mac	bal_healthy	0.268963	0.145376	0.276536	7
ACACTGAGTATGGTTC-1	bal_Mac	bal_healthy	0.199039	0.156277	0.297159	7
ACACTGAGTCATCCCT-1	bal_Mac	bal_healthy	0.0845807	0.0428523	0.143907	7
ACACTGAGTGCTTCTC-1	bal_Mac	bal_healthy	0.142843	0.0939968	0.302422	7
ACACTGATCATTGCCC-1	bal_Mac	bal_healthy	0.0689265	0.114388	0.27755	7
ACACTGATCGACAGCC-1	bal_Mac	bal_healthy	0.116495	0.0497062	0.281998	7
ACAGCCGAGAGGGCTT-1	bal_Mac	bal_healthy	0.0770056	0.0988441	0.415334	7
ACAGCCGCAAAGCGGT-1-2	bal_Mac	bal_healthy	0.183879	0.0830925	0.268022	7
ACAGCCGCAAGTAATG-1	bal_Mac	bal_healthy	0.047746	0.156891	0.31357	7
ACAGCCGCAAGTTCTG-1	bal_Mac	bal_healthy	0.164109	0.189059	0.293365	7
ACAGCCGCACGGCCAT-1	bal_Mac	bal_healthy	0.128064	0.172564	0.309726	7
ACAGCCGCAGGTGGAT-1	bal_Mac	bal_healthy	0.187279	0.15927	0.306207	7
ACAGCCGCATTGTGCA-1	bal_DC2	bal_healthy	0.0113633	0.0391542	0.251135	7
ACAGCCGGTATCGCAT-1	bal_DC2	bal_healthy	0.0400633	0.0157118	0.252342	7
ACAGCCGGTTTGGCGC-1	bal_Mac	bal_healthy	0.0830556	0.168302	0.368335	7
ACAGCCGTCCCAAGTA-1	bal_Mac	bal_healthy	0.111292	0.0803006	0.312071	7
ACAGCCGTCGTCGTTC-1-1	bal_Mac	bal_healthy	0.0863674	0.0887524	0.189617	7
ACAGCCGTCTCGGACG-1	bal_Mac	bal_healthy	0.105694	-0.0490631	0.169747	7
ACAGCTAAGAGGGATA-1	bal_Mac	bal_healthy	0.0721886	0.0950242	0.464074	7
ACAGCTAAGTTAAGTG-1	bal_Mac	bal_healthy	0.115523	0.145321	0.449063	7
ACAGCTACAAACCCAT-1	bal_Mac	bal_healthy	0.146641	0.138479	0.330329	7
ACAGCTACACTGTTAG-1	bal_Mac	bal_healthy	0.195912	0.145904	0.25444	7
ACAGCTACAGACGTAG-1	bal_Mac	bal_healthy	0.0992597	0.0959367	0.306407	7
ACAGCTACAGCTGCTG-1	bal_Mac	bal_healthy	0.0872456	0.104381	0.208684	7
ACAGCTACAGGTCGTC-1	bal_Mac	bal_healthy	0.138247	0.0910466	0.286213	7
ACAGCTACAGTACACT-1	bal_Mac	bal_healthy	0.0827016	0.0407213	0.187417	7
ACAGCTACATATGAGA-1	bal_Mac	bal_healthy	0.0734548	0.033196	0.344577	7
ACAGCTACATTACGAC-1	bal_Mac	bal_healthy	0.0949459	0.0204452	0.294858	7
ACAGCTACATTTCACT-1	bal_Mac	bal_healthy	0.0317396	0.145322	0.326517	7
ACAGCTAGTACCGTAT-1-1	bal_Mac	bal_healthy	0.0841219	0.0975967	0.225699	7
ACAGCTAGTATTCGTG-1	bal_Mac	bal_healthy	0.201533	0.126851	0.290102	7
ACAGCTAGTCTCCATC-1	bal_Mac	bal_healthy	0.129515	0.134667	0.3053	7
ACAGCTAGTTCCACTC-1	bal_Mac	bal_healthy	0.0273208	0.111851	0.281936	7
ACAGCTAGTTCGAATC-1	bal_Mac	bal_healthy	0.139068	-0.0182283	0.281365	7
ACAGCTAGTTTGACTG-1	bal_Mac	bal_healthy	0.116917	0.202185	0.202434	7
ACAGCTATCCACGACG-1	bal_Mac	bal_healthy	0.0983631	0.0743196	0.27859	7
ACAGCTATCGATGAGG-1	bal_Mac	bal_healthy	0.0808514	0.119827	0.171384	7
ACATACGAGAAGGTTT-1	bal_Mac	bal_healthy	0.196511	0.172722	0.416865	7
ACATACGAGGCAGGTT-1	bal_Mac	bal_healthy	0.173885	0.0527761	0.214021	7
ACATACGAGTGTACCT-1	bal_Mac	bal_healthy	0.153069	0.137695	0.221866	7
ACATACGCAAACTGTC-1	bal_Mac	bal_healthy	0.132753	0.0593736	0.460346	7
ACATACGGTCGGCACT-1	bal_Mac	bal_healthy	0.173523	0.107126	0.328364	7
ACATACGGTGCGCTTG-1	bal_Mac	bal_healthy	0.0542264	-0.0220606	0.241995	7
ACATACGTCACCGTAA-1	bal_Mac	bal_healthy	0.0670986	0.172929	0.238255	7
ACATACGTCATCACCC-1	bal_Mac	bal_healthy	0.143576	0.0902883	0.375918	7
ACATACGTCCAAACAC-1	bal_Mac	bal_healthy	0.0950667	0.0932778	0.26663	7
ACATACGTCCAGTAGT-1	bal_Mac	bal_healthy	0.112684	0.122634	0.339414	7
ACATACGTCCGCAAGC-1	bal_Mac	bal_healthy	0.258123	0.139402	0.203338	7
ACATACGTCGTAGATC-1	bal_Mac	bal_healthy	0.161294	0.183993	0.351384	7
ACATACGTCTGTCCGT-1	bal_Mac	bal_healthy	0.0633954	-0.0325055	0.277244	7
ACATACGTCTTGACGA-1	bal_Mac	bal_healthy	0.216562	0.151259	0.274887	7
ACATCAGAGAATCTCC-1	bal_Mac	bal_healthy	0.129098	0.0794801	0.398812	7
ACATCAGAGCGTGAAC-1	bal_Mac	bal_healthy	0.256061	0.185558	0.234613	7
ACATCAGAGGACAGCT-1	bal_Mac	bal_healthy	0.169816	0.135948	0.338257	7
ACATCAGAGGCTAGAC-1	bal_Mac	bal_healthy	0.0909606	0.107088	0.491022	7
ACATCAGAGGTACTCT-1	bal_Mac	bal_healthy	0.0730076	0.15505	0.184011	7
ACATCAGCAAAGGCGT-1	bal_Mac	bal_healthy	0.0334871	0.0194065	0.332776	7
ACATCAGCAAGCGATG-1-1	bal_Mac	bal_healthy	0.194237	0.0355579	0.257889	7
ACATCAGCACATCCAA-1	bal_Mac	bal_healthy	0.139043	0.20166	0.16756	7
ACATCAGCACATTCGA-1	bal_Mac	bal_healthy	0.171313	0.0858756	0.26754	7
ACATCAGCACCGGAAA-1-1	bal_Mac	bal_healthy	0.14914	0.141674	0.458273	7
ACATCAGCACGTCTCT-1	bal_Mac	bal_healthy	0.084665	0.119014	0.20188	7
ACATCAGCAGCCAGAA-1	bal_Mac	bal_healthy	0.148468	0.168462	0.27321	7
ACATCAGCATGAACCT-1	bal_Mac	bal_healthy	0.077283	0.0926208	0.286344	7
ACATCAGCATTACGAC-1	bal_Mac	bal_healthy	0.0587631	0.117762	0.365505	7
ACATCAGGTCCCGACA-1	bal_Mac	bal_healthy	0.151593	0.106845	0.387342	7
ACATCAGGTGCTGTAT-1	bal_Mac	bal_healthy	0.144076	0.11123	0.278401	7
ACATCAGGTTACCAGT-1	bal_Mac	bal_healthy	0.146957	0.13526	0.348408	7
ACATCAGGTTAGGGTG-1	bal_Mac	bal_healthy	0.0462119	0.112856	0.324559	7
ACATCAGTCAAACGGG-1	bal_Mac	bal_healthy	0.113984	0.0656631	0.303172	7
ACATCAGTCTGTGCAA-1	bal_Mac	bal_healthy	0.150861	0.108974	0.30021	7
ACATGGTAGAACAATC-1	bal_Mac	bal_healthy	0.134061	0.0267516	0.161429	7
ACATGGTAGACACGAC-1	bal_Mac	bal_healthy	0.089593	0.12011	0.259713	7
ACATGGTAGCCATCGC-1	bal_Mac	bal_healthy	0.15764	0.18806	0.427898	7
ACATGGTAGCCTCGTG-1	bal_Mac	bal_healthy	0.130452	0.139719	0.19515	7
ACATGGTAGCTATGCT-1	bal_Mac	bal_healthy	0.194455	0.0912217	0.157118	7
ACATGGTAGGATCGCA-1-1	bal_Mac	bal_healthy	0.168911	0.0445623	0.266028	7
ACATGGTAGGCTCATT-1	bal_Mac	bal_healthy	0.00763743	0.0822376	0.194973	7
ACATGGTAGGTGCACA-1	bal_Mac	bal_healthy	0.0583859	0.0685862	0.189799	7
ACATGGTAGTCCGTAT-1	bal_Mac	bal_healthy	0.0749242	0.0668348	0.321662	7
ACATGGTCAAGCCTAT-1-1	bal_Mac	bal_healthy	0.0959022	0.0762891	0.193591	7
ACATGGTCACTAGTAC-1	bal_DC2	bal_healthy	0.0141662	0.0963993	0.278321	7
ACATGGTCATTGGGCC-1	bal_Mac	bal_healthy	0.124409	-0.034481	0.105216	7
ACATGGTGTCATCGGC-1	bal_Mac	bal_healthy	0.0217996	0.0321968	0.122909	7
ACATGGTGTTCAGTAC-1	bal_Mac	bal_healthy	0.158983	0.139383	0.260582	7
ACATGGTGTTTCCACC-1	bal_Mac	bal_healthy	0.0414597	0.121634	0.288063	7
ACATGGTTCAATACCG-1	bal_Mac	bal_healthy	0.149345	0.0717899	0.271949	7
ACATGGTTCCGTACAA-1	bal_Mac	bal_healthy	0.106606	0.0399638	0.21531	7
ACATGGTTCGCCTGAG-1	bal_Mac	bal_healthy	0.105036	0.085933	0.343339	7
ACATGGTTCTGCAAGT-1	bal_Mac	bal_healthy	0.158286	0.0537205	0.250732	7
ACATGGTTCTTTACGT-1	bal_Mac	bal_healthy	0.14495	0.202059	0.295144	7
ACCAGTAAGAACAACT-1	bal_Mac	bal_healthy	0.225521	0.114056	0.305296	7
ACCAGTAAGACAATAC-1	bal_Mac	bal_healthy	0.124689	0.0616426	0.312731	7
ACCAGTAAGCGTGAGT-1	bal_Mac	bal_healthy	0.0464455	-0.0375088	0.16755	7
ACCAGTAAGCTCAACT-1-2	bal_Mac	bal_healthy	0.12615	0.150993	0.356165	7
ACCAGTAAGGAGCGAG-1	bal_Mac	bal_healthy	0.0870566	0.052896	0.243978	7
ACCAGTAAGGCCATAG-1	bal_Mac	bal_healthy	0.11164	0.185901	0.374585	7
ACCAGTAAGTCATCCA-1	bal_Mac	bal_healthy	0.201154	0.118983	0.261252	7
ACCAGTACAACGCACC-1	bal_Mac	bal_healthy	0.0851304	0.0178916	0.165301	7
ACCAGTACACCAGCAC-1	bal_Mac	bal_healthy	0.164807	0.226112	0.395475	7
ACCAGTACACGTCAGC-1	bal_DC2	bal_healthy	0.446767	0.304409	0.513296	7
ACCAGTACAGAGTGTG-1	bal_Mac	bal_healthy	0.190322	0.13784	0.303243	7
ACCAGTACAGGCTCAC-1	bal_Mac	bal_healthy	0.192036	0.0826578	0.242717	7
ACCAGTACAGGTCTCG-1	bal_Mac	bal_healthy	0.0988474	0.0813935	0.348448	7
ACCAGTAGTAAATGAC-1	bal_Mac	bal_healthy	0.14133	0.103146	0.331876	7
ACCAGTAGTACTCGCG-1	bal_Mac	bal_healthy	0.170427	0.0723987	0.291837	7
ACCAGTAGTTACGTCA-1	bal_Mac	bal_healthy	0.0783195	0.0395355	0.303685	7
ACCAGTAGTTCCAACA-1-1	bal_Mac	bal_healthy	0.191356	0.0674388	0.383606	7
ACCAGTATCACAGGCC-1	bal_Mac	bal_healthy	0.251994	0.15253	0.256269	7
ACCAGTATCTCCGGTT-1	bal_Mac	bal_healthy	0.100341	0.123839	0.234185	7
ACCCACTAGAGTTGGC-1	bal_Mac	bal_healthy	0.0790381	0.00962108	0.53899	7
ACCCACTAGATCGATA-1	bal_Mac	bal_healthy	0.0796618	0.129543	0.227233	7
ACCCACTAGCTGATAA-1	bal_Mac	bal_healthy	0.167788	0.135503	0.362639	7
ACCCACTAGGGTGTTG-1	bal_Mac	bal_healthy	0.353635	0.242703	0.399275	7
ACCCACTCAGATAATG-1	bal_Mac	bal_healthy	0.110342	0.112991	0.198891	7
ACCCACTCAGATCCAT-1	bal_Mac	bal_healthy	0.21355	0.24115	0.279734	7
ACCCACTCAGGTCCAC-1	bal_Mac	bal_healthy	0.144281	0.133225	0.178023	7
ACCCACTGTAAGTGGC-1	bal_Mac	bal_healthy	0.543273	0.295672	0.176979	7
ACCCACTTCTGATACG-1	bal_Mac	bal_healthy	0.187419	0.205731	0.315232	7
ACCGTAAAGAGACTTA-1	bal_Mac	bal_healthy	0.0554	0.0261767	0.113586	7
ACCGTAAAGCTCCCAG-1-1	bal_Mac	bal_healthy	0.159703	0.186411	0.185499	7
ACCGTAAAGGATGCGT-1	bal_Mac	bal_healthy	0.0296005	0.0988873	0.26959	7
ACCGTAACAATAGAGT-1	bal_Mac	bal_healthy	0.0462995	-0.013732	0.342243	7
ACCGTAACACAGGTTT-1	bal_Mac	bal_healthy	0.0376281	0.122054	0.209409	7
ACCGTAACAGCCTTGG-1	bal_Mac	bal_healthy	0.114313	0.1845	0.316942	7
ACCGTAAGTAAGGGAA-1	bal_Mac	bal_healthy	0.160098	0.133813	0.231786	7
ACCGTAAGTCAAGCGA-1	bal_Mac	bal_healthy	0.104365	0.0548263	0.169563	7
ACCGTAAGTCCGTCAG-1	bal_Mac	bal_healthy	0.0498892	0.0768511	0.284903	7
ACCGTAATCATGTCTT-1	bal_Mac	bal_healthy	0.100813	0.0604165	0.26102	7
ACCGTAATCCTAAGTG-1	bal_Mac	bal_healthy	0.0948393	0.107229	0.2763	7
ACCGTAATCTGCAAGT-1	bal_Mac	bal_healthy	0.111437	0.0270685	0.191218	7
ACCTTTAAGACCTTTG-1	bal_Mac	bal_healthy	0.0691337	0.163072	0.331336	7
ACCTTTACAATGCCAT-1	bal_Mac	bal_healthy	0.131186	0.0956969	0.267244	7
ACCTTTACACTCAGGC-1	bal_Mac	bal_healthy	0.116624	0.162995	0.383952	7
ACCTTTACAGCTGGCT-1	bal_Mac	bal_healthy	0.332353	0.25723	0.265784	7
ACCTTTACAGTCAGAG-1	bal_Mac	bal_healthy	0.023717	0.0905785	0.311676	7
ACCTTTAGTTAAGTAG-1-1	bal_Mac	bal_healthy	0.200354	0.118726	0.259227	7
ACCTTTAGTTGGTGGA-1	bal_Mac	bal_healthy	0.131013	0.0809972	0.302602	7
ACCTTTATCCCTCTTT-1-1	bal_Mac	bal_healthy	0.155038	0.173437	0.168521	7
ACCTTTATCCGCTGTT-1	bal_Mac	bal_healthy	0.190576	0.122614	0.247831	7
ACCTTTATCCTCAATT-1	bal_Mac	bal_healthy	0.181373	0.13446	0.300569	7
ACGAGCCAGCCGTCGT-1	bal_Mac	bal_healthy	0.0286668	0.1565	0.289026	7
ACGAGCCAGCGTGAAC-1	bal_Mac	bal_healthy	0.0396	0.0590881	0.236349	7
ACGAGCCAGTCTCAAC-1	bal_Mac	bal_healthy	0.118408	0.186911	0.311226	7
ACGAGCCCAAGCCTAT-1	bal_Mac	bal_healthy	0.0340459	0.0641714	0.240822	7
ACGAGCCCAAGGACTG-1-1	bal_Mac	bal_healthy	0.171096	0.208024	0.421104	7
ACGAGCCCACCGAATT-1	bal_Mac	bal_healthy	0.185675	0.117197	0.269716	7
ACGAGCCCAGCTGGCT-1	bal_Mac	bal_healthy	0.103528	0.206938	0.386471	7
ACGAGCCCATACGCCG-1	bal_Mac	bal_healthy	0.167717	0.207704	0.304194	7
ACGAGCCGTTCTGAAC-1	bal_Mac	bal_healthy	0.0216247	0.0134949	0.199862	7
ACGAGCCTCCCATTAT-1	bal_Mac	bal_healthy	0.164565	0.164303	0.229331	7
ACGAGCCTCGCAAACT-1-1	bal_Mac	bal_healthy	0.140509	0.0406347	0.23223	7
ACGAGGAAGACCCACC-1	bal_Mac	bal_healthy	0.17874	0.181002	0.32649	7
ACGAGGAAGATGCCAG-1	bal_Mac	bal_healthy	0.00910752	0.0661394	0.324333	7
ACGAGGAAGTAATCCC-1	bal_Mac	bal_healthy	0.1483	0.111786	0.207794	7
ACGAGGACATCACGTA-1	bal_Mac	bal_healthy	0.0959829	0.109907	0.20059	7
ACGAGGAGTAATCGTC-1	bal_Mac	bal_healthy	0.196834	0.184661	0.323413	7
ACGAGGAGTCACACGC-1	bal_Mac	bal_healthy	0.110733	0.0744027	0.394133	7
ACGAGGAGTCACTGGC-1	bal_Mac	bal_healthy	0.0495996	0.156344	0.253716	7
ACGAGGAGTCCAGTAT-1	bal_Mac	bal_healthy	0.0739708	0.0632116	0.179245	7
ACGAGGAGTCCAGTTA-1	bal_Mac	bal_healthy	0.0954331	0.130421	0.51642	7
ACGAGGAGTGAAATCA-1	bal_Mac	bal_healthy	0.0977339	0.0137	0.196182	7
ACGAGGAGTGAACCTT-1	bal_Mac	bal_healthy	0.0450633	0.0641272	0.27768	7
ACGAGGATCCTGTAGA-1	bal_Mac	bal_healthy	0.131681	0.128227	0.303387	7
ACGAGGATCCTTAATC-1	bal_Mac	bal_healthy	0.0852346	0.0970072	0.305696	7
ACGATACAGAAGGGTA-1	bal_Mac	bal_healthy	0.022632	0.147876	0.208222	7
ACGATACAGACACGAC-1	bal_Mac	bal_healthy	0.15305	0.0331339	0.250602	7
ACGATACAGACTAGAT-1-1	bal_Mac	bal_healthy	0.184946	0.0652608	0.33522	7
ACGATACAGAGCAATT-1	bal_Mac	bal_healthy	0.0736493	0.141295	0.282277	7
ACGATACAGATAGTCA-1	bal_Mac	bal_healthy	0.104061	0.157764	0.285447	7
ACGATACAGCGATAGC-1	bal_DC2	bal_healthy	0.0940036	0.14888	0.260449	7
ACGATACAGCGCCTCA-1	bal_Mac	bal_healthy	0.0902316	0.00675826	0.357665	7
ACGATACAGCTAGCCC-1	bal_Mac	bal_healthy	0.171825	0.00664522	0.13163	7
ACGATACAGCTTTGGT-1	bal_Mac	bal_healthy	0.0727192	0.134949	0.215059	7
ACGATACAGGGCTCTC-1	bal_Mac	bal_healthy	0.0877674	0.0637288	0.271874	7
ACGATACCACCCATTC-1	bal_Mac	bal_healthy	0.0883893	0.213079	0.500636	7
ACGATACCACCTTGTC-1	bal_Mac	bal_healthy	0.150327	0.114375	0.319361	7
ACGATACCAGCGAACA-1	bal_Mac	bal_healthy	0.0722713	0.111481	0.413062	7
ACGATACCATGATCCA-1	bal_Mac	bal_healthy	0.112113	0.134585	0.237543	7
ACGATACGTACAAGTA-1	bal_Mac	bal_healthy	0.103787	0.0773999	0.121842	7
ACGATACGTCTGATTG-1-1	bal_Mac	bal_healthy	0.00691548	-0.032036	0.299327	7
ACGATACGTGGCTCCA-1	bal_Mac	bal_healthy	0.132691	0.0344617	0.229352	7
ACGATACGTTACAGAA-1	bal_Mac	bal_healthy	0.0882247	0.105935	0.326189	7
ACGATACTCACATACG-1	bal_Mac	bal_healthy	0.165414	0.16427	0.428353	7
ACGATACTCAGTCCCT-1	bal_Mac	bal_healthy	0.14522	0.104113	0.241802	7
ACGATACTCCAGTATG-1	bal_Mac	bal_healthy	0.153388	0.0964947	0.284906	7
ACGATACTCGTTACGA-1-1	bal_Mac	bal_healthy	0.0712012	0.0657475	0.370554	7
ACGATACTCTCGTTTA-1	bal_Mac	bal_healthy	0.113927	0.0718154	0.366508	7
ACGATGTAGAAACCAT-1	bal_Mac	bal_healthy	0.126668	0.143868	0.347727	7
ACGATGTAGATCTGAA-1	bal_Mac	bal_healthy	0.100274	0.0386926	0.371131	7
ACGATGTAGGGATGGG-1	bal_Mac	bal_healthy	0.0684001	0.0274279	0.268208	7
ACGATGTAGTGATCGG-1	bal_Mac	bal_healthy	0.102067	0.179801	0.31341	7
ACGATGTAGTGTCCCG-1	bal_Mac	bal_healthy	0.0658765	0.052916	0.187368	7
ACGATGTCACTTAACG-1	bal_Mac	bal_healthy	0.231898	0.2484	0.397088	7
ACGATGTCACTTGGAT-1	bal_Mac	bal_healthy	0.129688	0.087441	0.371661	7
ACGATGTCAGGGTTAG-1-1	bal_Mac	bal_healthy	0.0397486	0.0572094	0.34981	7
ACGATGTCATTGAGCT-1	bal_Mac	bal_healthy	0.13917	0.0196381	0.337392	7
ACGATGTGTAGCTTGT-1-1	bal_Mac	bal_healthy	0.0876317	0.0627612	0.188876	7
ACGATGTGTCAGGACA-1-1	bal_Mac	bal_healthy	0.114619	0.0593807	0.336134	7
ACGATGTGTCATCCCT-1	bal_Mac	bal_healthy	0.0838828	0.0389462	0.27516	7
ACGATGTGTCGAATCT-1	bal_Mac	bal_healthy	0.0104602	-0.000621766	0.221394	7
ACGATGTGTCGGGTCT-1	bal_Mac	bal_healthy	0.100201	0.182792	0.260534	7
ACGATGTGTGATGTGG-1	bal_Mac	bal_healthy	0.077884	0.169101	0.330367	7
ACGATGTGTGTATGGG-1	bal_Mac	bal_healthy	0.114371	0.165157	0.373339	7
ACGATGTTCACAAACC-1	bal_Mac	bal_healthy	0.0780285	0.0366179	0.233791	7
ACGATGTTCAGGTTCA-1	bal_DC2	bal_healthy	0.0866789	0.0146337	0.281815	7
ACGATGTTCATGCATG-1	bal_Mac	bal_healthy	0.0405078	0.159815	0.248436	7
ACGATGTTCGGATGGA-1	bal_Mac	bal_healthy	0.0456959	0.143884	0.324746	7
ACGATGTTCTCGCATC-1	bal_Mac	bal_healthy	0.0762649	0.110846	0.474611	7
ACGATGTTCTGAAAGA-1	bal_Mac	bal_healthy	0.0490653	0.0298138	0.178395	7
ACGATGTTCTGAGGGA-1	bal_Mac	bal_healthy	0.0869851	0.0706194	0.292963	7
ACGCAGCAGACTTGAA-1	bal_Mac	bal_healthy	0.113287	0.0906421	0.263036	7
ACGCAGCAGTCAAGGC-1-1	bal_Mac	bal_healthy	0.0555022	0.0580219	0.32156	7
ACGCAGCCAAACGTGG-1	bal_Mac	bal_healthy	0.11763	0.0583159	0.274774	7
ACGCAGCCAAGAAGAG-1	bal_Mac	bal_healthy	0.103057	0.026591	0.160238	7
ACGCAGCCAAGCCATT-1	bal_Mac	bal_healthy	0.0502679	0.151089	0.25476	7
ACGCAGCCAAGGTTCT-1	bal_Mac	bal_healthy	0.0807747	0.186759	0.400064	7
ACGCAGCCATAACCTG-1-1	bal_Mac	bal_healthy	0.073281	0.0333133	0.246017	7
ACGCAGCGTAAGTTCC-1	bal_Mac	bal_healthy	0.0752034	0.0208471	0.20877	7
ACGCAGCGTATTACCG-1-1	bal_Mac	bal_healthy	0.292137	0.296373	0.369901	7
ACGCAGCGTTTGCATG-1	bal_Mac	bal_healthy	0.15629	0.0555207	0.259868	7
ACGCAGCTCAACGAAA-1	bal_Mac	bal_healthy	0.178295	0.0657187	0.267292	7
ACGCAGCTCATCTGCC-1	bal_Mac	bal_healthy	0.140086	0.140298	0.287892	7
ACGCAGCTCATCTGTT-1	bal_Mac	bal_healthy	0.193734	0.00788859	0.260903	7
ACGCAGCTCCAGAAGG-1	bal_Mac	bal_healthy	0.121912	0.229587	0.218115	7
ACGCAGCTCCGAACGC-1-1	bal_Mac	bal_healthy	0.0360636	0.0517317	0.345829	7
ACGCAGCTCGAACGGA-1	bal_Mac	bal_healthy	0.131111	0.0371017	0.154414	7
ACGCAGCTCTAACGGT-1-1	bal_Mac	bal_healthy	0.0727928	0.127232	0.285047	7
ACGCAGCTCTGGGCCA-1	bal_Mac	bal_healthy	0.11302	0.0968955	0.294799	7
ACGCCAGAGAATTCCC-1	bal_Mac	bal_healthy	0.267851	0.116744	0.183682	7
ACGCCAGAGGATTCGG-1	bal_Mac	bal_healthy	0.102039	0.128716	0.400654	7
ACGCCAGCAATGGTCT-1	bal_Mac	bal_healthy	0.076235	0.10276	0.377671	7
ACGCCAGCACAAGTAA-1	bal_Mac	bal_healthy	0.0665053	0.0236096	0.217515	7
ACGCCAGCATTTCAGG-1	bal_Mac	bal_healthy	0.0875251	0.101451	0.272254	7
ACGCCAGGTCTTCAAG-1	bal_Mac	bal_healthy	0.0327818	-0.0366023	0.252192	7
ACGCCAGGTGATGTCT-1	bal_Mac	bal_healthy	0.157016	0.0610059	0.265168	7
ACGCCAGGTTAAAGAC-1	bal_Mac	bal_healthy	0.227585	0.213916	0.417764	7
ACGCCAGGTTGTCGCG-1	bal_Mac	bal_healthy	0.0269773	0.0764708	0.2201	7
ACGCCAGTCACATAGC-1	bal_Mac	bal_healthy	0.0449816	-0.0453032	0.24561	7
ACGCCAGTCCAGTAGT-1	bal_Mac	bal_healthy	0.158385	0.0244994	0.334363	7
ACGCCAGTCGGCATCG-1	bal_Mac	bal_healthy	0.0637736	0.0955714	0.144	7
ACGCCGAAGAGTCTGG-1	bal_Mac	bal_healthy	-0.0230443	0.0584465	0.228952	7
ACGCCGAAGGACATTA-1	bal_Mac	bal_healthy	0.208825	0.1079	0.262118	7
ACGCCGAAGGTGCTTT-1	bal_Mac	bal_healthy	0.155358	0.129948	0.263108	7
ACGCCGAAGTAGATGT-1	bal_Mac	bal_healthy	0.012139	-0.00978781	0.239325	7
ACGCCGAAGTGAACGC-1	bal_Mac	bal_healthy	0.102175	0.143873	0.241488	7
ACGCCGACAAGCTGTT-1	bal_Mac	bal_healthy	0.172955	0.168398	0.281069	7
ACGCCGACAAGGTTCT-1	bal_Mac	bal_healthy	0.0902445	0.0664511	0.276889	7
ACGCCGACAGCCTATA-1	bal_Mac	bal_healthy	0.242426	0.0648287	0.145063	7
ACGCCGACAGGGAGAG-1	bal_Mac	bal_healthy	0.0854466	0.0791847	0.251548	7
ACGCCGACATTGGGCC-1	bal_Mac	bal_healthy	0.114301	0.100381	0.432658	7
ACGCCGAGTACAAGTA-1	bal_Mac	bal_healthy	0.108858	0.155025	0.194639	7
ACGCCGAGTGTGCCTG-1	bal_Mac	bal_healthy	0.0788293	0.0866359	0.157749	7
ACGCCGATCAACACCA-1-1	bal_Mac	bal_healthy	0.127038	0.198096	0.280006	7
ACGCCGATCAACCAAC-1	bal_Mac	bal_healthy	0.155684	0.15299	0.290024	7
ACGCCGATCATTCACT-1	bal_Mac	bal_healthy	0.140281	0.224895	0.377826	7
ACGCCGATCTTAACCT-1	bal_Mac	bal_healthy	0.131445	0.1218	0.231749	7
ACGGAGAAGAATTCCC-1	bal_Mac	bal_healthy	0.0875673	0.0393023	0.363872	7
ACGGAGAAGACTGGGT-1	bal_Mac	bal_healthy	0.048472	0.0958905	0.236321	7
ACGGAGAAGCTCCCAG-1	bal_Mac	bal_healthy	0.115477	0.024824	0.278417	7
ACGGAGAAGGAATTAC-1	bal_Mac	bal_healthy	0.0988202	0.0685921	0.118458	7
ACGGAGAAGGATCGCA-1	bal_Mac	bal_healthy	0.175165	0.0358077	0.0858364	7
ACGGAGACACTCGACG-1	bal_Mac	bal_healthy	0.0722908	0.0293986	0.361498	7
ACGGAGACAGTTAACC-1-1	bal_Mac	bal_healthy	0.172956	0.161656	0.365194	7
ACGGAGACATGTAGTC-1	bal_Mac	bal_healthy	0.0753147	0.138198	0.224694	7
ACGGAGAGTAAGTAGT-1	bal_Mac	bal_healthy	0.0945259	0.111626	0.112999	7
ACGGAGAGTACCATCA-1	bal_Mac	bal_healthy	0.0380112	0.128976	0.266684	7
ACGGAGAGTCTAACGT-1	bal_Mac	bal_healthy	0.0741744	0.102967	0.242807	7
ACGGAGAGTGTTGAGG-1	bal_Mac	bal_healthy	0.165174	0.0497887	0.242596	7
ACGGAGAGTTCTGGTA-1	bal_Mac	bal_healthy	0.114178	0.128621	0.315488	7
ACGGAGATCAAAGTAG-1	bal_Mac	bal_healthy	0.089965	-0.0423231	0.198013	7
ACGGAGATCAAGAAGT-1-1	bal_Mac	bal_healthy	0.042939	0.106745	0.169398	7
ACGGAGATCATCTGCC-1	bal_Mac	bal_healthy	0.135255	0.148271	0.248724	7
ACGGCCAAGGCATGGT-1	bal_Mac	bal_healthy	0.107292	0.164276	0.411877	7
ACGGCCAAGTTCCACA-1	bal_Mac	bal_healthy	0.194951	0.105416	0.243628	7
ACGGCCACAACTGCGC-1	bal_Mac	bal_healthy	0.0160135	0.0771904	0.223364	7
ACGGCCACAAGACGTG-1	bal_Mac	bal_healthy	0.196874	0.148367	0.318625	7
ACGGCCACAAGCGCTC-1	bal_DC2	bal_healthy	0.196335	0.0230265	0.0882241	7
ACGGCCACACCCATTC-1	bal_Mac	bal_healthy	0.107145	-0.00718981	0.324571	7
ACGGCCACACGTTGGC-1	bal_Mac	bal_healthy	0.0537255	0.138344	0.169972	7
ACGGCCACAGCTGCAC-1	bal_Mac	bal_healthy	0.141192	0.0401752	0.373458	7
ACGGCCACAGCTTCGG-1	bal_Mac	bal_healthy	0.0639999	0.172681	0.265226	7
ACGGCCACAGGGTTAG-1-1	bal_DC2	bal_healthy	0.108644	0.00976992	0.18131	7
ACGGCCAGTAGGGTAC-1	bal_Mac	bal_healthy	0.0917361	0.109343	0.286696	7
ACGGCCAGTCCGAACC-1	bal_Mac	bal_healthy	0.185714	0.111724	0.305929	7
ACGGCCAGTCTTCGTC-1	bal_Mac	bal_healthy	0.208559	0.1844	0.211604	7
ACGGCCATCACCGTAA-1	bal_Mac	bal_healthy	0.171286	0.0930858	0.251746	7
ACGGCCATCATTGCGA-1	bal_Mac	bal_healthy	0.073758	0.135873	0.361221	7
ACGGCCATCCAGATCA-1	bal_Mac	bal_healthy	0.0809922	0.0106311	0.257927	7
ACGGCCATCTAACTCT-1	bal_Mac	bal_healthy	0.137608	0.244944	0.419446	7
ACGGGCTAGACCCACC-1	bal_Mac	bal_healthy	0.0958576	0.0718658	0.393172	7
ACGGGCTAGCCCAGCT-1	bal_Mac	bal_healthy	0.134456	0.0827823	0.179729	7
ACGGGCTAGCGTAGTG-1	bal_Mac	bal_healthy	0.0887817	0.15505	0.199953	7
ACGGGCTAGCTAAGAT-1	bal_Mac	bal_healthy	0.192403	0.105292	0.436346	7
ACGGGCTAGCTGTCTA-1	bal_Mac	bal_healthy	0.16182	0.246448	0.290143	7
ACGGGCTCAAACCCAT-1	bal_Mac	bal_healthy	0.112716	0.124561	0.224624	7
ACGGGCTCAAGCCGTC-1	bal_Mac	bal_healthy	0.169238	-0.0275452	0.270892	7
ACGGGCTCAAGGGTCA-1	bal_Mac	bal_healthy	0.128749	0.0953176	0.325935	7
ACGGGCTCACGGATAG-1	bal_Mac	bal_healthy	0.159086	0.1414	0.229082	7
ACGGGCTCAGCCTTGG-1	bal_Mac	bal_healthy	0.118259	0.144448	0.351702	7
ACGGGCTCAGGAATGC-1	bal_Mac	bal_healthy	0.0678591	0.0649955	0.398924	7
ACGGGCTGTATATGAG-1	bal_Mac	bal_healthy	0.0866469	-0.0208904	0.228181	7
ACGGGCTGTCAGAAGC-1	bal_Mac	bal_healthy	0.135688	0.0357908	0.336142	7
ACGGGCTGTCGAATCT-1	bal_Mac	bal_healthy	0.120293	0.121416	0.28609	7
ACGGGCTGTGCACTTA-1	bal_Mac	bal_healthy	0.0558605	0.154626	0.28402	7
ACGGGCTGTTAAGAAC-1	bal_Mac	bal_healthy	0.0173448	0.085823	0.231193	7
ACGGGCTTCAACACGT-1	bal_Mac	bal_healthy	0.0827764	0.213078	0.260433	7
ACGGGCTTCAAGGTAA-1	bal_Mac	bal_healthy	0.126902	0.163813	0.20699	7
ACGGGCTTCATCACCC-1	bal_Mac	bal_healthy	0.0530305	0.0902774	0.168009	7
ACGGGCTTCCGAACGC-1	bal_Mac	bal_healthy	0.0923113	0.0841322	0.198194	7
ACGGGCTTCCTGTAGA-1	bal_Mac	bal_healthy	0.131449	0.019207	0.219721	7
ACGGGCTTCGGTGTCG-1	bal_Mac	bal_healthy	0.085466	0.137059	0.360474	7
ACGGGCTTCTTACCGC-1	bal_Mac	bal_healthy	0.134825	0.115199	0.236917	7
ACGGGTCAGAAGGTGA-1	bal_Mac	bal_healthy	0.0277675	0.049571	0.134117	7
ACGGGTCAGACTACAA-1	bal_Mac	bal_healthy	0.0776954	0.0261221	0.263094	7
ACGGGTCAGATCACGG-1	bal_Mac	bal_healthy	0.0543799	0.0732092	0.319199	7
ACGGGTCAGGTTCCTA-1	bal_Mac	bal_healthy	0.145469	0.0460241	0.20266	7
ACGGGTCCAACGATCT-1	bal_Mac	bal_healthy	0.127278	0.109086	0.358614	7
ACGGGTCCAAGCCATT-1	bal_Mac	bal_healthy	0.148799	0.103083	0.399986	7
ACGGGTCCACCTTGTC-1	bal_Mac	bal_healthy	0.118281	0.0995771	0.136319	7
ACGGGTCCACGACGAA-1	bal_Mac	bal_healthy	0.264184	0.199639	0.279017	7
ACGGGTCCAGTCTTCC-1	bal_Mac	bal_healthy	-0.00636388	0.0623651	0.148758	7
ACGGGTCCATACAGCT-1	bal_Mac	bal_healthy	0.0766689	0.112065	0.204434	7
ACGGGTCGTACTTGAC-1	bal_Mac	bal_healthy	0.150606	0.218793	0.349594	7
ACGGGTCGTGGCAAAC-1	bal_DC2	bal_healthy	0.100607	0.00345651	0.0566067	7
ACGGGTCTCAGAGGTG-1	bal_Mac	bal_healthy	0.0702804	0.0269191	0.280052	7
ACGGGTCTCAGTTCGA-1	bal_Mac	bal_healthy	0.154679	0.099929	0.252289	7
ACGGGTCTCGAATGCT-1	bal_Mac	bal_healthy	0.0993002	-0.00140961	0.164387	7
ACGGGTCTCGGATGGA-1	bal_Mac	bal_healthy	0.117416	0.139647	0.389739	7
ACGGGTCTCTCGCATC-1	bal_Mac	bal_healthy	0.0080594	0.0952126	0.153913	7
ACGTCAAAGATGGCGT-1-1	bal_Mac	bal_healthy	0.124281	0.0406088	0.361053	7
ACGTCAAAGCATCATC-1	bal_Mac	bal_healthy	0.0840462	0.205118	0.40397	7
ACGTCAAAGTTCGATC-1	bal_Mac	bal_healthy	0.165583	0.183552	0.33909	7
ACGTCAACAACTGCGC-1	bal_Mac	bal_healthy	0.161601	0.0751495	0.480984	7
ACGTCAACAGCGTCCA-1-1	bal_Mac	bal_healthy	0.0925028	0.0708249	0.312565	7
ACGTCAACATCACGAT-1	bal_Mac	bal_healthy	0.163555	0.177494	0.297327	7
ACGTCAACATCCGTGG-1	bal_Mac	bal_healthy	-0.0194542	0.0553456	0.164041	7
ACGTCAAGTAGAGGAA-1	bal_Mac	bal_healthy	0.0642069	0.100329	0.416144	7
ACGTCAAGTCAGAAGC-1	bal_Mac	bal_healthy	0.119471	0.118218	0.277838	7
ACGTCAAGTCATATCG-1	bal_Mac	bal_healthy	0.160926	0.162715	0.287148	7
ACGTCAAGTTATGCGT-1	bal_Mac	bal_healthy	0.0515942	0.0803603	0.248414	7
ACGTCAATCAGTGTTG-1	bal_DC2	bal_healthy	0.165815	0.0777461	0.00324491	7
ACGTCAATCCAGATCA-1	bal_Mac	bal_healthy	0.136787	0.102452	0.225266	7
ACGTCAATCCGATATG-1	bal_Mac	bal_healthy	0.0151093	0.0291813	0.272367	7
ACGTCAATCGGAATCT-1	bal_Mac	bal_healthy	0.0685441	0.116179	0.279136	7
ACGTCAATCTAACTGG-1	bal_Mac	bal_healthy	0.109147	0.0108854	0.44316	7
ACTATCTAGATAGGAG-1	bal_Mac	bal_healthy	0.102483	-0.0627419	0.322272	7
ACTATCTAGCCCAATT-1	bal_Mac	bal_healthy	0.13227	0.152214	0.266492	7
ACTATCTAGCGTAATA-1	bal_Mac	bal_healthy	0.0859943	0.0343624	0.347345	7
ACTATCTAGGCAAAGA-1	bal_Mac	bal_healthy	0.146704	0.2614	0.332171	7
ACTATCTAGTTCGATC-1	bal_Mac	bal_healthy	-0.0332743	-0.0546581	0.207273	7
ACTATCTCACCAGATT-1	bal_Mac	bal_healthy	0.0765962	0.122496	0.36453	7
ACTATCTCACGGTTTA-1	bal_Mac	bal_healthy	0.0076175	0.138172	0.241478	7
ACTATCTCAGTCGATT-1	bal_Mac	bal_healthy	0.0590172	0.00583383	0.266632	7
ACTATCTCATAGGATA-1	bal_Mac	bal_healthy	0.12032	0.0444551	0.29356	7
ACTATCTCATCCGCGA-1	bal_Mac	bal_healthy	0.141048	0.0891146	0.171765	7
ACTATCTCATCCTAGA-1	bal_Mac	bal_healthy	0.0924671	-0.0208752	0.287308	7
ACTATCTCATCGTCGG-1	bal_Mac	bal_healthy	0.131508	0.112886	0.314571	7
ACTATCTGTAGCTCCG-1	bal_Mac	bal_healthy	0.103969	0.142265	0.243865	7
ACTATCTGTCTACCTC-1	bal_Mac	bal_healthy	0.115675	0.114021	0.292266	7
ACTATCTGTCTGGAGA-1	bal_Mac	bal_healthy	0.0578511	0.05168	0.29956	7
ACTATCTGTGCCTGTG-1	bal_Mac	bal_healthy	0.0984165	0.153362	0.279113	7
ACTATCTTCAGTCAGT-1-1	bal_Mac	bal_healthy	0.0736396	0.00181125	0.364282	7
ACTATCTTCGCAGGCT-1	bal_Mac	bal_healthy	0.177105	0.141898	0.313404	7
ACTGAACAGAAGGCCT-1	bal_Mac	bal_healthy	0.143333	-0.0174873	0.294989	7
ACTGAACAGAAGGTTT-1	bal_Mac	bal_healthy	0.0865088	0.0257398	0.281051	7
ACTGAACAGAGCAATT-1	bal_Mac	bal_healthy	0.0649366	0.0773594	0.23749	7
ACTGAACAGATCTGCT-1	bal_Mac	bal_healthy	0.222513	0.219557	0.305184	7
ACTGAACAGATGCCTT-1	bal_Mac	bal_healthy	0.122875	-0.0812194	0.197344	7
ACTGAACAGCGTCAAG-1	bal_Mac	bal_healthy	0.138169	0.151726	0.347934	7
ACTGAACCAGATTGCT-1	bal_Mac	bal_healthy	0.0470877	0.0364508	0.0666355	7
ACTGAACCAGCTTAAC-1	bal_Mac	bal_healthy	0.0901759	0.0968405	0.367009	7
ACTGAACGTCTAGCCG-1	bal_Mac	bal_healthy	0.270356	0.17444	0.340417	7
ACTGAACGTTACCAGT-1	bal_Mac	bal_healthy	0.127815	0.169909	0.28236	7
ACTGAACTCAGGTAAA-1	bal_Mac	bal_healthy	0.11696	0.11134	0.313715	7
ACTGAACTCGGTTAAC-1	bal_Mac	bal_healthy	0.151079	0.0750571	0.265814	7
ACTGAGTAGAAGGGTA-1-1	bal_Mac	bal_healthy	0.0117286	-0.00581796	0.275005	7
ACTGAGTAGAGACGAA-1	bal_Mac	bal_healthy	0.126777	0.125607	0.294275	7
ACTGAGTAGCGAGAAA-1	bal_Mac	bal_healthy	0.176652	0.191652	0.369997	7
ACTGAGTAGGTGCAAC-1	bal_Mac	bal_healthy	0.164203	0.196293	0.494568	7
ACTGAGTAGTGTACTC-1	bal_Mac	bal_healthy	0.0188699	0.0754217	0.301003	7
ACTGAGTCAATAGCAA-1	bal_Mac	bal_healthy	0.147132	0.194141	0.274794	7
ACTGAGTCACCCATGG-1	bal_Mac	bal_healthy	0.0733781	0.0318458	0.325758	7
ACTGAGTCAGCTCGAC-1	bal_Mac	bal_healthy	-0.00237508	0.1031	0.220228	7
ACTGAGTCATATACCG-1	bal_Mac	bal_healthy	0.136642	0.095506	0.171524	7
ACTGAGTCATGAAGTA-1	bal_Mac	bal_healthy	0.073175	0.113146	0.252578	7
ACTGAGTCATTGGTAC-1	bal_Mac	bal_healthy	0.112149	0.0286501	0.330794	7
ACTGAGTGTGTGACGA-1	bal_Mac	bal_healthy	0.0495123	0.104666	0.200147	7
ACTGAGTGTTGCTCCT-1	bal_Mac	bal_healthy	0.0927697	0.0625744	0.296937	7
ACTGAGTTCAATAAGG-1	bal_Mac	bal_healthy	0.100743	0.0319381	0.211207	7
ACTGAGTTCGTTACAG-1-1	bal_Mac	bal_healthy	0.106107	0.0605321	0.200484	7
ACTGAGTTCTCTTATG-1	bal_Mac	bal_healthy	0.126083	0.229394	0.238738	7
ACTGATGAGAAGGGTA-1	bal_Mac	bal_healthy	0.0909959	0.107622	0.255718	7
ACTGATGAGGAATGGA-1-1	bal_Mac	bal_healthy	0.0420574	0.066024	0.282865	7
ACTGATGAGGGTTCCC-1	bal_Mac	bal_healthy	0.0950901	0.0438086	0.230603	7
ACTGATGCACAGGCCT-1	bal_Mac	bal_healthy	0.110277	-0.0105368	0.362076	7
ACTGATGCACAGGTTT-1	bal_Mac	bal_healthy	0.147181	0.101541	0.463419	7
ACTGATGGTAGCGCAA-1-1	bal_Mac	bal_healthy	0.0987789	0.0493159	0.243105	7
ACTGATGGTCACACGC-1	bal_Mac	bal_healthy	0.200737	0.133109	0.233179	7
ACTGATGGTCAGATAA-1	bal_Mac	bal_healthy	0.097534	0.15819	0.392822	7
ACTGATGGTCGCATCG-1	bal_Mac	bal_healthy	0.147807	0.0635062	0.222061	7
ACTGATGGTTGGGACA-1	bal_Mac	bal_healthy	0.0992172	0.0281551	0.277519	7
ACTGATGTCACGCGGT-1	bal_Mac	bal_healthy	0.0564226	0.0737897	0.242584	7
ACTGATGTCAGAGGTG-1	bal_Mac	bal_healthy	0.13679	0.129167	0.154588	7
ACTGATGTCAGGATCT-1	bal_Mac	bal_healthy	0.0358143	0.0984905	0.330335	7
ACTGCTCAGAACAACT-1	bal_Mac	bal_healthy	0.0781369	0.132878	0.239634	7
ACTGCTCAGCCTTGAT-1	bal_Mac	bal_healthy	0.18766	0.0731454	0.257744	7
ACTGCTCAGCGACGTA-1	bal_Mac	bal_healthy	0.139566	0.0844716	0.171998	7
ACTGCTCAGGTGTTAA-1	bal_Mac	bal_healthy	0.108615	0.158876	0.265215	7
ACTGCTCAGTGGTAGC-1	bal_Mac	bal_healthy	0.174099	0.144449	0.4082	7
ACTGCTCCAGTAACGG-1	bal_Mac	bal_healthy	0.0940935	0.136242	0.27951	7
ACTGCTCCATCGGAAG-1	bal_Mac	bal_healthy	0.0983308	0.149945	0.220383	7
ACTGCTCGTCGACTAT-1	bal_Mac	bal_healthy	0.12517	0.0402542	0.358616	7
ACTGCTCGTGTGTGCC-1	bal_Mac	bal_healthy	0.214933	0.320632	0.382745	7
ACTGCTCTCATGCATG-1	bal_Mac	bal_healthy	0.146747	0.122531	0.273408	7
ACTGCTCTCATTATCC-1	bal_Mac	bal_healthy	0.042711	0.0995898	0.286858	7
ACTGCTCTCCCAGGTG-1	bal_Mac	bal_healthy	0.0375483	0.0412854	0.310532	7
ACTGTCCAGACGCACA-1	bal_Mac	bal_healthy	0.0619663	0.0538909	0.172931	7
ACTGTCCCAAGCGCTC-1	bal_Mac	bal_healthy	0.187505	0.0673132	0.243443	7
ACTGTCCCAATGAATG-1	bal_Mac	bal_healthy	0.174923	0.045443	0.296623	7
ACTGTCCCACGGCCAT-1	bal_DC2	bal_healthy	0.0304843	0.0496981	0.181927	7
ACTGTCCCACTATCTT-1	bal_Mac	bal_healthy	0.213268	0.208387	0.199935	7
ACTGTCCCAGGTCCAC-1	bal_Mac	bal_healthy	0.0680754	0.128084	0.413933	7
ACTGTCCGTCTAAACC-1	bal_Mac	bal_healthy	0.0951666	-0.0140629	0.172109	7
ACTGTCCGTGCAGACA-1	bal_Mac	bal_healthy	0.185387	0.306124	0.23017	7
ACTGTCCGTGCCTGTG-1-1	bal_Mac	bal_healthy	0.071121	0.181933	0.318815	7
ACTGTCCTCACTATTC-1	bal_Mac	bal_healthy	0.0980855	0.141709	0.419115	7
ACTGTCCTCAGAGACG-1	bal_Mac	bal_healthy	0.118279	0.181036	0.16832	7
ACTGTCCTCGTAGATC-1	bal_Mac	bal_healthy	0.0759114	0.104349	0.2599	7
ACTTACTAGGAGCGTT-1	bal_Mac	bal_healthy	0.0118016	0.0615117	0.237338	7
ACTTACTAGGCATGTG-1-1	bal_DC2	bal_healthy	0.305444	0.101277	0.111167	7
ACTTACTCAAGTAATG-1	bal_Mac	bal_healthy	0.121795	0.101917	0.403254	7
ACTTACTCAAGTTCTG-1	bal_Mac	bal_healthy	0.188307	0.110885	0.329974	7
ACTTACTCAATCCAAC-1-1	bal_Mac	bal_healthy	0.143122	0.073178	0.228559	7
ACTTACTCACAACTGT-1	bal_Mac	bal_healthy	0.00352848	0.0844843	0.315895	7
ACTTACTCACAGACTT-1	bal_Mac	bal_healthy	0.292001	0.251573	0.324127	7
ACTTACTCAGCCAGAA-1	bal_Mac	bal_healthy	0.105764	0.100485	0.358153	7
ACTTACTCAGGGTTAG-1	bal_Mac	bal_healthy	0.107463	0.140046	0.144731	7
ACTTACTCATGGGAAC-1	bal_Mac	bal_healthy	0.089346	0.0689553	0.386723	7
ACTTACTGTAAATGAC-1-1	bal_Mac	bal_healthy	0.0593626	0.0495871	0.207432	7
ACTTACTGTATATGAG-1-1	bal_Mac	bal_healthy	0.0854235	0.117484	0.288089	7
ACTTACTGTCGAGATG-1	bal_Mac	bal_healthy	0.159976	-0.0190018	0.298322	7
ACTTACTGTCGAGTTT-1	bal_Mac	bal_healthy	0.139388	-0.0109554	0.134994	7
ACTTACTTCGCGATCG-1-1	bal_Mac	bal_healthy	0.139242	0.149024	0.271066	7
ACTTACTTCTCGCATC-1	bal_Mac	bal_healthy	0.134854	0.0463109	0.289766	7
ACTTACTTCTGTACGA-1	bal_Mac	bal_healthy	0.0796539	-0.0173262	0.185062	7
ACTTGTTAGAGTACAT-1	bal_Mac	bal_healthy	0.109903	0.11858	0.28244	7
ACTTGTTAGAGTCTGG-1	bal_Mac	bal_healthy	0.111942	0.00524744	0.262895	7
ACTTGTTAGGCATGGT-1	bal_Mac	bal_healthy	0.0916293	0.0280114	0.199399	7
ACTTGTTAGTGGTCCC-1	bal_Mac	bal_healthy	0.125467	0.132858	0.300637	7
ACTTGTTCAACCGCCA-1	bal_Mac	bal_healthy	0.175569	0.160165	0.276776	7
ACTTGTTCAAGGCTCC-1	bal_Mac	bal_healthy	0.161842	0.029024	0.272218	7
ACTTGTTCACGAAATA-1	bal_Mac	bal_healthy	0.163272	0.0840359	0.294306	7
ACTTGTTCAGTCCTTC-1	bal_Mac	bal_healthy	0.0521947	-0.0153708	0.24288	7
ACTTGTTCATAAGACA-1	bal_Mac	bal_healthy	0.116041	0.104101	0.281828	7
ACTTGTTCATTGGTAC-1	bal_Mac	bal_healthy	0.0346161	0.128073	0.22041	7
ACTTGTTGTAGTGAAT-1	bal_Mac	bal_healthy	0.0811765	0.0792917	0.257193	7
ACTTGTTGTCTCTCGT-1-1	bal_Mac	bal_healthy	0.108532	0.0980341	0.250951	7
ACTTGTTGTGACCAAG-1	bal_Mac	bal_healthy	0.125122	0.0741743	0.310205	7
ACTTGTTGTTCCACGG-1	bal_Mac	bal_healthy	0.16425	0.035732	0.202107	7
ACTTGTTTCACTATTC-1	bal_Mac	bal_healthy	0.131099	0.219947	0.499558	7
ACTTGTTTCAGGCAAG-1	bal_Mac	bal_healthy	0.107563	0.115753	0.150009	7
ACTTGTTTCGTAGATC-1	bal_Mac	bal_healthy	0.0467997	-0.00156541	0.291112	7
ACTTGTTTCTGGTTCC-1	bal_Mac	bal_healthy	0.0364192	0.135974	0.278479	7
ACTTGTTTCTTGTACT-1	bal_Mac	bal_healthy	0.351845	0.222003	0.417883	7
ACTTTCAAGATCCGAG-1	bal_Mac	bal_healthy	0.0303517	0.114734	0.214565	7
ACTTTCAAGCCCAATT-1	bal_Mac	bal_healthy	0.0697297	0.0636992	0.198314	7
ACTTTCACAATTGCTG-1	bal_Mac	bal_healthy	0.100652	0.177916	0.233887	7
ACTTTCACACCAGCAC-1	bal_Mac	bal_healthy	0.15166	0.0877084	0.188865	7
ACTTTCACAGGTCCAC-1	bal_Mac	bal_healthy	0.240036	0.166862	0.479801	7
ACTTTCACAGTATCTG-1	bal_Mac	bal_healthy	0.0653138	0.105192	0.279413	7
ACTTTCACATACGCTA-1	bal_Mac	bal_healthy	0.223697	0.108646	0.155395	7
ACTTTCACATGTCTCC-1	bal_Mac	bal_healthy	0.0420372	0.0232966	0.147992	7
ACTTTCAGTAGCGTGA-1	bal_Mac	bal_healthy	0.127081	0.0117863	0.221793	7
ACTTTCAGTCCAAGTT-1	bal_Mac	bal_healthy	0.215674	0.120737	0.330047	7
ACTTTCAGTCTAAAGA-1	bal_Mac	bal_healthy	0.182821	0.15248	0.215795	7
ACTTTCAGTCTAGCCG-1	bal_DC2	bal_healthy	-0.00757487	0.0430323	0.0738231	7
ACTTTCAGTTACCGAT-1	bal_Mac	bal_healthy	0.0869735	0.104076	0.213982	7
ACTTTCAGTTGTCGCG-1	bal_Mac	bal_healthy	0.0862783	0.0183791	0.196688	7
ACTTTCATCGTAGGTT-1	bal_Mac	bal_healthy	0.0679997	0.0748668	0.337031	7
ACTTTCATCGTTTATC-1	bal_Mac	bal_healthy	0.0447658	0.124828	0.230557	7
ACTTTCATCTCTGAGA-1	bal_Mac	bal_healthy	0.0473602	0.0788983	0.255414	7
AGAATAGAGATGTGGC-1	bal_Mac	bal_healthy	0.0777704	0.111415	0.312484	7
AGAATAGAGCAGGCTA-1	bal_Mac	bal_healthy	0.167502	0.100078	0.310174	7
AGAATAGAGGCTAGGT-1-1	bal_Mac	bal_healthy	0.108131	0.164647	0.295657	7
AGAATAGAGTGCAAGC-1	bal_Mac	bal_healthy	0.087836	0.0750221	0.269357	7
AGAATAGAGTTGTAGA-1	bal_Mac	bal_healthy	0.127001	0.142591	0.354783	7
AGAATAGGTCGCATAT-1	bal_Mac	bal_healthy	0.147587	0.0719295	0.241985	7
AGAATAGTCCTCATTA-1	bal_Mac	bal_healthy	0.152359	0.147288	0.26172	7
AGAATAGTCGCGTAGC-1	bal_Mac	bal_healthy	0.0960036	0.144828	0.321801	7
AGACGTTAGAACTGTA-1-1	bal_Mac	bal_healthy	0.179064	0.205217	0.545509	7
AGACGTTAGGCCCTTG-1	bal_Mac	bal_healthy	0.106157	-0.00427562	0.0419685	7
AGACGTTAGTACGATA-1	bal_Mac	bal_healthy	0.110042	0.168752	0.347031	7
AGACGTTCACGTCTCT-1	bal_Mac	bal_healthy	0.0789693	0.116348	0.219332	7
AGACGTTCAGCTTCGG-1	bal_Mac	bal_healthy	0.122155	0.157047	0.19701	7
AGACGTTCATGGTAGG-1	bal_Mac	bal_healthy	0.163527	0.010721	0.298977	7
AGACGTTCATTTCACT-1	bal_Mac	bal_healthy	0.13279	0.139752	0.324267	7
AGACGTTGTACCGCTG-1	bal_Mac	bal_healthy	0.131165	0.117599	0.305399	7
AGACGTTGTCATACTG-1	bal_Mac	bal_healthy	0.0941199	0.151182	0.315948	7
AGACGTTGTGCAACTT-1	bal_Mac	bal_healthy	0.121103	-0.0233803	0.323173	7
AGACGTTGTTCCACAA-1	bal_Mac	bal_healthy	0.110811	0.144668	0.326587	7
AGACGTTTCGATAGAA-1	bal_Mac	bal_healthy	0.0783479	0.1626	0.253541	7
AGACGTTTCTGTCTCG-1	bal_Mac	bal_healthy	0.108918	0.0168475	0.310122	7
AGAGCGAAGACAGGCT-1	bal_DC2	bal_healthy	0.0848552	0.0711457	0.250957	7
AGAGCGAAGGACATTA-1-1	bal_Mac	bal_healthy	0.162681	0.121094	0.268711	7
AGAGCGAAGTACGATA-1	bal_Mac	bal_healthy	0.226849	0.0883187	0.189816	7
AGAGCGACAGATGGCA-1	bal_Mac	bal_healthy	0.182043	0.130329	0.30291	7
AGAGCGACAGTACACT-1-1	bal_Mac	bal_healthy	0.0729508	0.0492871	0.291781	7
AGAGCGACAGTTAACC-1	bal_Mac	bal_healthy	0.063269	-0.0225096	0.159974	7
AGAGCGAGTCATCGGC-1	bal_Mac	bal_healthy	0.0843737	0.0872328	0.238561	7
AGAGCGAGTTGGTTTG-1	bal_Mac	bal_healthy	0.0925106	0.0869174	0.158435	7
AGAGCGAGTTGTTTGG-1	bal_Mac	bal_healthy	0.195335	0.150485	0.337557	7
AGAGCGATCAGTGCAT-1	bal_Mac	bal_healthy	0.144495	0.137285	0.138428	7
AGAGCTTAGAGGTACC-1	bal_Mac	bal_healthy	0.176007	0.0916302	0.364237	7
AGAGCTTAGATCCTGT-1	bal_Mac	bal_healthy	0.191569	0.0790112	0.276152	7
AGAGCTTAGTACTTGC-1	bal_Mac	bal_healthy	0.0682642	0.0412087	0.298974	7
AGAGCTTAGTCAAGCG-1	bal_Mac	bal_healthy	0.0126017	0.0658462	0.294193	7
AGAGCTTAGTTATCGC-1	bal_Mac	bal_healthy	0.0821938	0.0300005	0.363852	7
AGAGCTTCAAGTTAAG-1	bal_Mac	bal_healthy	0.0508123	0.0965899	0.404865	7
AGAGCTTCAAGTTGTC-1	bal_Mac	bal_healthy	0.0515316	-0.00893766	0.236622	7
AGAGCTTCAATGAAAC-1	bal_Mac	bal_healthy	0.0903579	0.0493012	0.287625	7
AGAGCTTCACAGACAG-1	bal_Mac	bal_healthy	0.134981	0.0434878	0.371592	7
AGAGCTTCAGACGCTC-1	bal_Mac	bal_healthy	0.11294	0.0275421	0.209172	7
AGAGCTTCATCCTTGC-1	bal_Mac	bal_healthy	0.15582	0.0932855	0.363272	7
AGAGCTTGTGCCTGTG-1	bal_Mac	bal_healthy	0.136856	0.106629	0.326563	7
AGAGCTTGTGTGTGCC-1	bal_Mac	bal_healthy	0.146138	0.177941	0.327712	7
AGAGCTTGTTAAGAAC-1	bal_Mac	bal_healthy	-0.00444831	0.0992209	0.220294	7
AGAGCTTGTTCCACAA-1	bal_Mac	bal_healthy	0.199624	0.105194	0.277701	7
AGAGCTTGTTCGCTAA-1	bal_Mac	bal_healthy	0.0471196	0.123347	0.260795	7
AGAGCTTTCAGAGGTG-1	bal_Mac	bal_healthy	0.117983	0.0263465	0.309611	7
AGAGCTTTCTGCGGCA-1	bal_Mac	bal_healthy	0.0379867	0.0993643	0.265573	7
AGAGCTTTCTTTAGTC-1	bal_Mac	bal_healthy	0.164263	0.0337087	0.175742	7
AGAGTGGAGCTAGCCC-1	bal_Mac	bal_healthy	0.0888419	0.0443631	0.345857	7
AGAGTGGAGGATATAC-1	bal_Mac	bal_healthy	0.160952	0.17237	0.199316	7
AGAGTGGCAAACGTGG-1	bal_Mac	bal_healthy	0.111878	0.0538524	0.207365	7
AGAGTGGCAAGAAAGG-1	bal_Mac	bal_healthy	0.070712	0.124203	0.380993	7
AGAGTGGCACAAGTAA-1	bal_Mac	bal_healthy	0.0255225	0.103164	0.248756	7
AGAGTGGCACCTATCC-1	bal_Mac	bal_healthy	0.114899	0.0609786	0.294437	7
AGAGTGGCACGGTGTC-1	bal_Mac	bal_healthy	0.190369	0.122709	0.491434	7
AGAGTGGCACTGTGTA-1	bal_Mac	bal_healthy	0.068131	0.179503	0.297283	7
AGAGTGGCATCCGGGT-1	bal_Mac	bal_healthy	0.0121495	0.0509551	0.189961	7
AGAGTGGCATGCAACT-1	bal_Mac	bal_healthy	0.205353	0.129642	0.283462	7
AGAGTGGCATGGTCAT-1	bal_Mac	bal_healthy	0.130156	0.172911	0.398197	7
AGAGTGGTCAAGGCTT-1	bal_Mac	bal_healthy	0.215341	0.0797156	0.185774	7
AGAGTGGTCAGATAAG-1	bal_Mac	bal_healthy	0.16826	0.084376	0.231464	7
AGAGTGGTCAGTTTGG-1	bal_Mac	bal_healthy	0.146306	0.186927	0.382347	7
AGAGTGGTCATCTGCC-1	bal_Mac	bal_healthy	0.0493134	0.147434	0.31641	7
AGAGTGGTCCGTTGTC-1	bal_Mac	bal_healthy	0.0552131	0.0581059	0.297131	7
AGAGTGGTCGCCTGTT-1	bal_Mac	bal_healthy	0.173142	0.180201	0.227759	7
AGATCTGAGAGTCTGG-1	bal_Mac	bal_healthy	0.0663495	0.082404	0.270184	7
AGATCTGAGCTAACAA-1	bal_Mac	bal_healthy	0.108387	0.0138762	0.193431	7
AGATCTGAGCTAACTC-1	bal_Mac	bal_healthy	0.101063	0.105372	0.25093	7
AGATCTGAGTGAATTG-1	bal_Mac	bal_healthy	0.0181258	0.0610402	0.253065	7
AGATCTGAGTGCAAGC-1	bal_Mac	bal_healthy	0.1124	0.129583	0.144482	7
AGATCTGCAATAGCGG-1	bal_Mac	bal_healthy	0.0713073	0.138675	0.431053	7
AGATCTGCACGGTTTA-1	bal_Mac	bal_healthy	0.117722	0.0370994	0.188615	7
AGATCTGCAGATCTGT-1	bal_Mac	bal_healthy	0.155113	0.0652454	0.249671	7
AGATCTGCAGTATGCT-1	bal_Mac	bal_healthy	0.0915402	0.153745	0.0969622	7
AGATCTGGTCCCTTGT-1	bal_Mac	bal_healthy	0.227228	0.151704	0.395064	7
AGATCTGGTCCGAATT-1	bal_DC2	bal_healthy	0.0497103	0.0079388	0.231011	7
AGATCTGGTCCGTCAG-1	bal_Mac	bal_healthy	0.0801362	0.0259675	0.265455	7
AGATCTGGTGCTCTTC-1	bal_Mac	bal_healthy	0.0590167	0.113088	0.263348	7
AGATCTGGTGTATGGG-1	bal_Mac	bal_healthy	0.10736	0.0917868	0.294234	7
AGATCTGGTTCTCATT-1-1	bal_Mac	bal_healthy	0.0984924	0.0133531	0.330183	7
AGATCTGTCAATACCG-1	bal_Mac	bal_healthy	0.0424339	-0.00228235	0.128651	7
AGATCTGTCACCGGGT-1	bal_Mac	bal_healthy	0.151205	-0.0114527	0.0821828	7
AGATCTGTCACGGTTA-1	bal_Mac	bal_healthy	0.121939	0.192411	0.151159	7
AGATCTGTCCTAGAAC-1	bal_Mac	bal_healthy	0.0757917	0.0827336	0.385907	7
AGATCTGTCGCTGATA-1	bal_Mac	bal_healthy	0.0749815	-0.00410584	0.186021	7
AGATCTGTCGGAAATA-1	bal_Mac	bal_healthy	0.0764612	-0.049473	0.141266	7
AGATCTGTCTCGCATC-1	bal_Mac	bal_healthy	0.065361	0.0815119	0.216439	7
AGATCTGTCTTACCGC-1	bal_Mac	bal_healthy	0.104251	0.039573	0.242602	7
AGATTGCAGAAGGTTT-1	bal_Mac	bal_healthy	0.17356	0.119244	0.327915	7
AGATTGCAGACAGGCT-1	bal_Mac	bal_healthy	0.114933	0.0120851	0.19981	7
AGATTGCAGAGGTTGC-1	bal_Mac	bal_healthy	0.269126	0.120817	0.609568	7
AGATTGCAGGAGCGAG-1	bal_Mac	bal_healthy	0.174606	0.220547	0.332549	7
AGATTGCAGGCATGGT-1	bal_Mac	bal_healthy	0.0751701	0.0961858	0.29402	7
AGATTGCAGTACGCCC-1	bal_Mac	bal_healthy	0.135852	0.122337	0.305242	7
AGATTGCCACCCATGG-1	bal_Mac	bal_healthy	0.0345104	0.0592921	0.160283	7
AGATTGCCACGAAACG-1	bal_Mac	bal_healthy	0.242333	0.240343	0.28554	7
AGATTGCCACGTAAGG-1	bal_Mac	bal_healthy	0.0686469	0.0665768	0.267605	7
AGATTGCCATACTCTT-1	bal_Mac	bal_healthy	0.0613533	0.086368	0.251535	7
AGATTGCGTACCGGCT-1	bal_Mac	bal_healthy	0.0636652	0.0294232	0.28446	7
AGATTGCGTAGCTAAA-1	bal_Mac	bal_healthy	0.0879086	0.019033	0.299938	7
AGATTGCGTAGTGAAT-1	bal_Mac	bal_healthy	0.158469	0.214585	0.249589	7
AGATTGCTCAGCATGT-1	bal_Mac	bal_healthy	0.0736206	0.147477	0.0926007	7
AGATTGCTCCCTAACC-1	bal_Mac	bal_healthy	0.0837372	0.117999	0.413298	7
AGATTGCTCTCTTATG-1	bal_Mac	bal_healthy	0.160489	0.0313933	0.276099	7
AGCAGCCAGCGATATA-1	bal_Mac	bal_healthy	0.147133	0.0287465	0.301073	7
AGCAGCCAGGAGTACC-1	bal_Mac	bal_healthy	0.116935	0.205361	0.296565	7
AGCAGCCAGTCAAGGC-1	bal_Mac	bal_healthy	0.133365	0.185335	0.497613	7
AGCAGCCAGTCACGCC-1	bal_Mac	bal_healthy	0.0877467	0.132703	0.281069	7
AGCAGCCAGTGTGGCA-1	bal_Mac	bal_healthy	0.0564387	0.104956	0.217979	7
AGCAGCCAGTTTCCTT-1	bal_Mac	bal_healthy	0.153515	0.11782	0.453385	7
AGCAGCCCAATGGAGC-1	bal_Mac	bal_healthy	0.159192	0.17166	0.302836	7
AGCAGCCCACTACAGT-1	bal_Mac	bal_healthy	0.0681637	0.0866897	0.399459	7
AGCAGCCCAGACAGGT-1	bal_Mac	bal_healthy	0.0701836	0.0318412	0.400332	7
AGCAGCCCATAAAGGT-1	bal_Mac	bal_healthy	0.129394	0.0346016	0.231953	7
AGCAGCCGTAGCGTCC-1	bal_Mac	bal_healthy	0.126262	0.126764	0.326841	7
AGCAGCCGTCGGATCC-1	bal_Mac	bal_healthy	0.0778506	0.0123412	0.200951	7
AGCAGCCGTTATGTGC-1	bal_Mac	bal_healthy	0.15021	0.0547497	0.145544	7
AGCAGCCTCTGGTATG-1	bal_Mac	bal_healthy	0.236198	0.0907135	0.27713	7
AGCAGCCTCTTGAGGT-1	bal_Mac	bal_healthy	0.138904	0.0602537	0.352069	7
AGCATACAGAATGTGT-1	bal_Mac	bal_healthy	0.167192	-0.00976856	0.175921	7
AGCATACAGAGAGCTC-1	bal_Mac	bal_healthy	0.196496	0.0407691	0.293334	7
AGCATACAGATCCCGC-1	bal_Mac	bal_healthy	0.0844182	0.0786569	0.23673	7
AGCATACAGGCAGGTT-1	bal_Mac	bal_healthy	0.149269	0.179462	0.289024	7
AGCATACAGTTAAGTG-1	bal_Mac	bal_healthy	0.0694188	0.215128	0.347275	7
AGCATACCAAGCGCTC-1	bal_Mac	bal_healthy	0.145573	0.184689	0.3056	7
AGCATACCAAGCTGTT-1-1	bal_Mac	bal_healthy	0.0918145	0.00463061	0.28028	7
AGCATACCACATTTCT-1	bal_Mac	bal_healthy	0.0969724	0.0362673	0.207266	7
AGCATACCACCAACCG-1	bal_Mac	bal_healthy	0.0638399	0.153015	0.183773	7
AGCATACCATCTATGG-1	bal_Mac	bal_healthy	0.161609	0.13338	0.260947	7
AGCATACCATTCCTGC-1	bal_Mac	bal_healthy	0.253338	0.251048	0.476475	7
AGCATACCATTGGCGC-1	bal_Mac	bal_healthy	0.154811	0.139605	0.278014	7
AGCATACGTCCGAAGA-1	bal_Mac	bal_healthy	0.13901	0.111294	0.339248	7
AGCATACTCAACGCTA-1	bal_Mac	bal_healthy	0.0761637	-0.00396025	0.166946	7
AGCATACTCAATACCG-1	bal_Mac	bal_healthy	0.245328	0.132789	0.309075	7
AGCATACTCACGGTTA-1	bal_Mac	bal_healthy	0.0120273	0.00900853	0.143519	7
AGCATACTCCATGAAC-1	bal_Mac	bal_healthy	0.0768148	0.0803937	0.392555	7
AGCATACTCCGCAAGC-1	bal_Mac	bal_healthy	0.128565	0.167448	0.187311	7
AGCATACTCCTTGGTC-1	bal_Mac	bal_healthy	0.0160315	0.138918	0.316238	7
AGCCTAAAGAAGGGTA-1	bal_Mac	bal_healthy	0.109591	0.154768	0.184845	7
AGCCTAAAGGCCCTTG-1	bal_Mac	bal_healthy	0.1558	0.0642124	0.149487	7
AGCCTAAAGGGTTTCT-1	bal_Mac	bal_healthy	0.0970176	0.130167	0.442059	7
AGCCTAAAGGTGGGTT-1	bal_Mac	bal_healthy	0.126879	-0.00130863	0.227387	7
AGCCTAAAGTCTCAAC-1	bal_DC2	bal_healthy	0.0585047	0.0239319	0.137871	7
AGCCTAAAGTGTCTCA-1	bal_Mac	bal_healthy	0.0196636	0.149725	0.190255	7
AGCCTAACACGGATAG-1	bal_Mac	bal_healthy	0.107258	0.0671936	0.245099	7
AGCCTAACAGCTGTAT-1	bal_Mac	bal_healthy	0.233345	0.191731	0.3539	7
AGCCTAACAGTAAGCG-1	bal_Mac	bal_healthy	0.142744	0.0710905	0.351878	7
AGCCTAAGTTGTCGCG-1	bal_Mac	bal_healthy	0.088076	0.0282764	0.351994	7
AGCCTAAGTTTCGCTC-1-2	bal_Mac	bal_healthy	0.119979	0.122196	0.319149	7
AGCCTAATCACGGTTA-1-1	bal_Mac	bal_healthy	0.200768	0.0373254	0.39211	7
AGCCTAATCACTCCTG-1	bal_Mac	bal_healthy	0.100815	0.0274847	0.123125	7
AGCCTAATCCTATGTT-1	bal_Mac	bal_healthy	0.115489	0.126099	0.283673	7
AGCCTAATCCTTTCTC-1	bal_Mac	bal_healthy	0.0862347	0.0884123	0.224142	7
AGCCTAATCTCCAACC-1	bal_Mac	bal_healthy	0.196734	0.147504	0.154735	7
AGCGGTCAGAATGTTG-1	bal_Mac	bal_healthy	0.164938	0.152198	0.325725	7
AGCGGTCAGACATAAC-1	bal_Mac	bal_healthy	0.0363479	0.0499887	0.282371	7
AGCGGTCAGAGCAATT-1-1	bal_Mac	bal_healthy	0.50011	0.24455	0.499332	7
AGCGGTCAGATGCCAG-1	bal_Mac	bal_healthy	0.0331476	0.104824	0.29239	7
AGCGGTCAGGATGGAA-1	bal_Mac	bal_healthy	0.0974423	0.0486416	0.261175	7
AGCGGTCAGTATTGGA-1	bal_Mac	bal_healthy	0.106837	0.170184	0.293327	7
AGCGGTCCACACAGAG-1	bal_Mac	bal_healthy	0.10677	0.0858916	0.228849	7
AGCGGTCCACATCCGG-1	bal_Mac	bal_healthy	0.208382	0.143533	0.219462	7
AGCGGTCCACCACCAG-1	bal_Mac	bal_healthy	0.147471	0.0204142	0.0901809	7
AGCGGTCCACCATGTA-1	bal_Mac	bal_healthy	0.106807	0.114374	0.228175	7
AGCGGTCCAGTGGAGT-1	bal_Mac	bal_healthy	0.08318	-0.00802751	0.165727	7
AGCGGTCCATTCGACA-1-1	bal_Mac	bal_healthy	0.158249	0.180488	0.236542	7
AGCGGTCGTAAATGTG-1	bal_Mac	bal_healthy	0.0307581	0.0324261	0.262798	7
AGCGGTCGTCCATCCT-1	bal_Mac	bal_healthy	0.0729997	0.138739	0.0955725	7
AGCGGTCGTCTAGTGT-1	bal_Mac	bal_healthy	0.0830322	0.0797201	0.359992	7
AGCGGTCGTGACTCAT-1	bal_Mac	bal_healthy	0.0462201	0.00731964	0.227789	7
AGCGGTCGTTTGTTGG-1	bal_Mac	bal_healthy	0.155976	0.161724	0.184776	7
AGCGGTCTCAAGAAGT-1-1	bal_Mac	bal_healthy	0.134059	0.102092	0.32466	7
AGCGGTCTCAATACCG-1	bal_Mac	bal_healthy	0.143295	0.0943484	0.282134	7
AGCGGTCTCCGTCATC-1	bal_Mac	bal_healthy	0.0962696	0.0711457	0.3074	7
AGCGGTCTCGAGAGCA-1	bal_Mac	bal_healthy	0.219551	0.22915	0.339467	7
AGCGGTCTCGCATGGC-1	bal_Mac	bal_healthy	0.0937966	0.0575203	0.279398	7
AGCGGTCTCGGCGCTA-1	bal_Mac	bal_healthy	0.0357298	0.0645195	0.288155	7
AGCGGTCTCTGCTTGC-1	bal_Mac	bal_healthy	0.0773107	-0.0129254	0.275517	7
AGCGGTCTCTTACCTA-1	bal_Mac	bal_healthy	0.0424472	0.0479145	0.258218	7
AGCGTATAGGTAGCTG-1	bal_Mac	bal_healthy	0.0478931	0.0416483	0.308879	7
AGCGTATAGTAGCGGT-1	bal_Mac	bal_healthy	0.157011	0.194446	0.324022	7
AGCGTATAGTATCGAA-1	bal_Mac	bal_healthy	0.154291	0.138465	0.436142	7
AGCGTATCAGTATAAG-1	bal_Mac	bal_healthy	0.252089	0.250835	0.317311	7
AGCGTATCATACTACG-1	bal_Mac	bal_healthy	0.164857	0.0578649	0.170012	7
AGCGTATGTCAGAATA-1	bal_Mac	bal_healthy	0.0422471	0.0841955	0.257102	7
AGCGTATGTCGGCACT-1	bal_Mac	bal_healthy	0.0613892	0.0605243	0.077573	7
AGCGTATGTGTTTGGT-1	bal_Mac	bal_healthy	0.168476	0.0789103	0.198982	7
AGCGTATTCCAAGTAC-1	bal_Mac	bal_healthy	0.131609	0.0408128	0.192332	7
AGCGTATTCGTTACAG-1-1	bal_Mac	bal_healthy	0.0819469	0.147202	0.471959	7
AGCGTCGAGACAAGCC-1	bal_Mac	bal_healthy	0.201398	0.294433	0.205791	7
AGCGTCGAGAGCCTAG-1	bal_Mac	bal_healthy	0.129185	-0.00914343	0.282347	7
AGCGTCGAGATACACA-1	bal_Mac	bal_healthy	0.103786	0.153364	0.278291	7
AGCGTCGAGCTGAAAT-1	bal_Mac	bal_healthy	0.0544809	-0.0810983	0.2469	7
AGCGTCGAGCTGAACG-1	bal_Mac	bal_healthy	0.117721	0.171554	0.0999568	7
AGCGTCGAGGCTACGA-1	bal_Mac	bal_healthy	0.117363	0.128712	0.431578	7
AGCGTCGAGTATCTCG-1	bal_Mac	bal_healthy	0.333914	0.266544	0.352728	7
AGCGTCGCACTATCTT-1	bal_Mac	bal_healthy	0.156872	0.0959575	0.317252	7
AGCGTCGCAGACGCCT-1	bal_DC2	bal_healthy	0.0588794	0.0545964	0.243759	7
AGCGTCGCAGCTCCGA-1	bal_Mac	bal_healthy	0.0337475	0.157266	0.166806	7
AGCGTCGCAGCTTAAC-1	bal_Mac	bal_healthy	0.0912396	0.113302	0.233127	7
AGCGTCGCAGTCCTTC-1	bal_Mac	bal_healthy	0.0749068	0.205091	0.283008	7
AGCGTCGCATGCAACT-1	bal_Mac	bal_healthy	0.0642982	0.0146856	0.280156	7
AGCGTCGCATTATCTC-1	bal_Mac	bal_healthy	0.150008	0.0395358	0.300901	7
AGCGTCGTCCCACTTG-1	bal_Mac	bal_healthy	0.150232	0.226873	0.279188	7
AGCGTCGTCTGCAAGT-1	bal_DC2	bal_healthy	0.021798	0.0388184	0.247961	7
AGCTCCTAGACTGTAA-1	bal_Mac	bal_healthy	0.0433213	0.0984993	0.249747	7
AGCTCCTAGACTTGAA-1	bal_Mac	bal_healthy	0.0681899	0.0875951	0.234117	7
AGCTCCTAGAGCCTAG-1	bal_Mac	bal_healthy	0.082553	0.0379179	0.280094	7
AGCTCCTAGAGTACCG-1	bal_Mac	bal_healthy	0.0453887	0.18323	0.297853	7
AGCTCCTAGGACCACA-1	bal_Mac	bal_healthy	0.121419	0.202278	0.344104	7
AGCTCCTAGGCACATG-1-1	bal_Mac	bal_healthy	0.0936177	0.133714	0.247644	7
AGCTCCTAGTCACGCC-1	bal_Mac	bal_healthy	0.132265	0.114917	0.177399	7
AGCTCCTCACATCTTT-1	bal_Mac	bal_healthy	0.147412	0.255488	0.31364	7
AGCTCCTCACCGATAT-1	bal_Mac	bal_healthy	0.0644894	0.0304337	0.0945692	7
AGCTCCTCACCGCTAG-1	bal_Mac	bal_healthy	0.107847	0.119407	0.248608	7
AGCTCCTCAGATGAGC-1	bal_Mac	bal_healthy	0.0187014	0.0766477	0.266133	7
AGCTCCTCAGGTTTCA-1	bal_Mac	bal_healthy	0.0210878	0.0962739	0.404513	7
AGCTCCTCATCCCATC-1	bal_Mac	bal_healthy	0.300116	0.246374	0.549151	7
AGCTCCTCATGACATC-1	bal_Mac	bal_healthy	0.134051	0.153681	0.261989	7
AGCTCCTGTAAAGTCA-1	bal_Mac	bal_healthy	0.21033	0.106242	0.187266	7
AGCTCCTGTCCAGTGC-1	bal_Mac	bal_healthy	0.199117	0.144746	0.302555	7
AGCTCCTGTCTTGTCC-1-1	bal_Mac	bal_healthy	0.0492132	-0.00460883	0.172972	7
AGCTCCTGTTACCGAT-1	bal_Mac	bal_healthy	0.0690404	0.0563413	0.349621	7
AGCTCCTGTTCTCATT-1	bal_Mac	bal_healthy	0.0502687	0.0656069	0.199125	7
AGCTCCTTCACCGTAA-1	bal_Mac	bal_healthy	0.284831	0.189367	0.425779	7
AGCTCCTTCCAGATCA-1	bal_Mac	bal_healthy	0.0632753	0.0530705	0.361251	7
AGCTCCTTCCGCATAA-1	bal_Mac	bal_healthy	0.136419	0.138445	0.222398	7
AGCTCCTTCGACCAGC-1	bal_Mac	bal_healthy	0.0758623	0.0302199	0.146682	7
AGCTCCTTCTCTGTCG-1	bal_Mac	bal_healthy	0.106125	0.126218	0.416157	7
AGCTCTCAGAAGGCCT-1	bal_Mac	bal_healthy	0.191922	0.170655	0.310302	7
AGCTCTCAGCCGTCGT-1	bal_Mac	bal_healthy	0.197512	-0.044395	0.319513	7
AGCTCTCAGTTTCCTT-1	bal_Mac	bal_healthy	0.332527	0.361417	0.255494	7
AGCTCTCCACGGCGTT-1-2	bal_Mac	bal_healthy	0.0301514	0.0451298	0.169812	7
AGCTCTCCAGGGTACA-1-1	bal_Mac	bal_healthy	0.0815089	0.0324167	0.292429	7
AGCTCTCCATCACCCT-1	bal_Mac	bal_healthy	0.175217	0.113051	0.16884	7
AGCTCTCCATGCCTTC-1	bal_Mac	bal_healthy	0.123222	0.20927	0.577683	7
AGCTCTCGTAAGTGTA-1	bal_Mac	bal_healthy	0.0826362	0.0979262	0.166683	7
AGCTCTCGTAGAGCTG-1	bal_Mac	bal_healthy	0.0967	0.154369	0.211911	7
AGCTCTCGTATAGTAG-1	bal_Mac	bal_healthy	0.134637	0.0329666	0.0351675	7
AGCTCTCGTCCGACGT-1	bal_Mac	bal_healthy	0.110875	0.197472	0.289861	7
AGCTCTCGTGAGGCTA-1	bal_Mac	bal_healthy	0.245299	0.106304	0.2995	7
AGCTCTCGTTTGACTG-1	bal_Mac	bal_healthy	0.0548513	0.0890435	0.325082	7
AGCTCTCTCCTAAGTG-1	bal_Mac	bal_healthy	0.0699181	0.0839384	0.346905	7
AGCTCTCTCTCGCTTG-1	bal_Mac	bal_healthy	0.215427	0.0723419	0.215084	7
AGCTCTCTCTCTTGAT-1	bal_Mac	bal_healthy	0.0536609	0.0359706	0.252475	7
AGCTTGAAGAAGGTGA-1	bal_Mac	bal_healthy	0.100102	0.097269	0.168407	7
AGCTTGAAGATGGCGT-1	bal_Mac	bal_healthy	0.0448935	0.00463962	0.249364	7
AGCTTGAAGCACGCCT-1	bal_Mac	bal_healthy	0.199126	0.0293732	0.245466	7
AGCTTGAAGCCCTAAT-1	bal_DC2	bal_healthy	0.0393315	0.0102977	0.121511	7
AGCTTGAAGCCTCGTG-1	bal_Mac	bal_healthy	0.0814262	0.150374	0.245297	7
AGCTTGACAAATACAG-1	bal_Mac	bal_healthy	0.0834322	-0.0614658	0.22615	7
AGCTTGACAATGGTCT-1	bal_Mac	bal_healthy	0.113677	0.114914	0.345778	7
AGCTTGACACTGAAGG-1	bal_Mac	bal_healthy	0.0685895	0.187861	0.199264	7
AGCTTGACAGATCGGA-1-1	bal_Mac	bal_healthy	0.0757994	0.0216511	0.227236	7
AGCTTGACAGGATCGA-1	bal_Mac	bal_healthy	0.0274063	0.236502	0.252356	7
AGCTTGACATGACGGA-1	bal_Mac	bal_healthy	0.0457758	0.0467412	0.127875	7
AGCTTGACATGGTCAT-1	bal_Mac	bal_healthy	0.151472	0.0711858	0.314748	7
AGCTTGACATTCTCAT-1	bal_DC2	bal_healthy	0.0465215	0.0275742	0.273759	7
AGCTTGAGTACTTAGC-1	bal_Mac	bal_healthy	0.204582	0.0220643	0.161619	7
AGCTTGAGTATAATGG-1	bal_Mac	bal_healthy	0.0615025	0.0835554	0.286255	7
AGCTTGAGTCGACTGC-1	bal_Mac	bal_healthy	0.172393	0.0795193	0.228351	7
AGCTTGAGTCTTCAAG-1-1	bal_Mac	bal_healthy	0.0959239	0.12743	0.256769	7
AGCTTGAGTGCACGAA-1	bal_Mac	bal_healthy	0.123251	0.0435964	0.208294	7
AGCTTGAGTTAAGGGC-1	bal_Mac	bal_healthy	0.127406	0.141371	0.19305	7
AGCTTGAGTTCGGCAC-1	bal_Mac	bal_healthy	0.103608	0.0271168	0.33281	7
AGCTTGATCCACGTTC-1	bal_Mac	bal_healthy	0.0468865	0.11357	0.194278	7
AGGCCACAGCAACGGT-1	bal_DC2	bal_healthy	0.0270798	0.0546502	0.138632	7
AGGCCACCAATACGCT-1	bal_Mac	bal_healthy	0.283058	0.152668	0.203442	7
AGGCCACCACATCCAA-1	bal_Mac	bal_healthy	0.105225	0.0925548	0.247003	7
AGGCCACCACCAACCG-1	bal_Mac	bal_healthy	0.122352	0.128792	0.361312	7
AGGCCACCACCGATAT-1	bal_Mac	bal_healthy	0.141792	-0.00203149	0.337063	7
AGGCCACCAGCGAACA-1	bal_Mac	bal_healthy	0.106956	0.0636273	0.131382	7
AGGCCACCATACTACG-1	bal_Mac	bal_healthy	0.157801	0.105143	0.207184	7
AGGCCACCATCCAACA-1	bal_Mac	bal_healthy	0.174494	0.183498	0.323017	7
AGGCCACGTATCAGTC-1	bal_Mac	bal_healthy	0.167565	0.121977	0.264338	7
AGGCCACGTATGAAAC-1	bal_Mac	bal_healthy	0.0229211	0.0817023	0.182325	7
AGGCCACGTCACTGGC-1	bal_Mac	bal_healthy	0.0487238	0.163729	0.180532	7
AGGCCACGTCTAGCCG-1	bal_Mac	bal_healthy	0.0309402	0.0794228	0.243653	7
AGGCCACGTGAGCGAT-1	bal_Mac	bal_healthy	0.0999917	0.177149	0.280502	7
AGGCCACGTTACCAGT-1	bal_Mac	bal_healthy	0.162112	0.0628236	0.188987	7
AGGCCACTCCGCATCT-1	bal_Mac	bal_healthy	0.117164	0.0234019	0.407393	7
AGGCCACTCGTTGCCT-1-1	bal_Mac	bal_healthy	0.00734135	0.00329974	0.154841	7
AGGCCGTAGATTACCC-1	bal_Mac	bal_healthy	0.196221	0.217995	0.536536	7
AGGCCGTAGCTAGTGG-1-1	bal_Mac	bal_healthy	0.331214	0.144468	0.250035	7
AGGCCGTAGGATGGAA-1	bal_Mac	bal_healthy	0.14404	0.152832	0.264674	7
AGGCCGTCAATAGCAA-1	bal_Mac	bal_healthy	0.415949	0.321798	0.203683	7
AGGCCGTCACGCTTTC-1	bal_Mac	bal_healthy	0.108782	0.138053	0.235862	7
AGGCCGTCAGCCTTTC-1	bal_Mac	bal_healthy	0.0795028	0.107901	0.267931	7
AGGCCGTCAGGATCGA-1	bal_Mac	bal_healthy	0.0880765	0.0778117	0.300172	7
AGGCCGTGTAGCTCCG-1	bal_Mac	bal_healthy	0.00389141	0.100945	0.200731	7
AGGCCGTGTGTGGTTT-1	bal_Mac	bal_healthy	0.0582158	0.0757215	0.235697	7
AGGCCGTGTTCATGGT-1	bal_Mac	bal_healthy	0.104196	0.151052	0.238299	7
AGGCCGTTCCATGAGT-1	bal_Mac	bal_healthy	0.227105	0.0665821	0.26966	7
AGGCCGTTCCTCAATT-1	bal_Mac	bal_healthy	0.155633	0.0226143	0.18012	7
AGGCCGTTCTATCCCG-1	bal_Mac	bal_healthy	0.0126194	0.0573173	0.193131	7
AGGCCGTTCTGCCAGG-1	bal_Mac	bal_healthy	0.0836951	0.217754	0.298629	7
AGGCCGTTCTGTCCGT-1	bal_DC2	bal_healthy	0.122841	0.107135	0.178421	7
AGGCCGTTCTTAGAGC-1	bal_Mac	bal_healthy	0.131139	0.176147	0.305537	7
AGGCCGTTCTTGTTTG-1	bal_Mac	bal_healthy	0.118497	0.0917834	0.226452	7
AGGGAGTAGATGGGTC-1	bal_DC2	bal_healthy	0.175792	0.0871212	0.138715	7
AGGGAGTAGCCGGTAA-1	bal_Mac	bal_healthy	0.10961	0.151123	0.329588	7
AGGGAGTAGCTAAGAT-1	bal_Mac	bal_healthy	0.00976131	-0.0111668	0.143959	7
AGGGAGTAGGCGCTCT-1	bal_Mac	bal_healthy	0.144836	0.167845	0.231572	7
AGGGAGTCAAGGACTG-1-1	bal_Mac	bal_healthy	0.162669	0.0862061	0.276325	7
AGGGAGTCAATAGCAA-1	bal_DC2	bal_healthy	0.056175	0.0303151	0.0936482	7
AGGGAGTCAATGGATA-1	bal_Mac	bal_healthy	0.0343462	0.122028	0.257347	7
AGGGAGTCACAGCCCA-1	bal_Mac	bal_healthy	0.0463724	-0.00690775	0.303222	7
AGGGAGTCAGCTGTTA-1	bal_Mac	bal_healthy	0.110816	0.10105	0.363469	7
AGGGAGTCAGCTTCGG-1-1	bal_Mac	bal_healthy	0.150971	0.0401485	0.264293	7
AGGGAGTCATGTAAGA-1-1	bal_Mac	bal_healthy	0.121054	0.0573558	0.148274	7
AGGGAGTGTAAGTTCC-1-1	bal_Mac	bal_healthy	0.108287	0.145528	0.206404	7
AGGGAGTGTATCTGCA-1	bal_Mac	bal_healthy	0.17427	0.198618	0.342866	7
AGGGAGTGTCTGCGGT-1	bal_Mac	bal_healthy	0.0480398	0.0777981	0.281188	7
AGGGAGTGTGACTCAT-1	bal_Mac	bal_healthy	0.0369053	-0.0532355	0.171268	7
AGGGAGTGTGCCTGCA-1	bal_Mac	bal_healthy	0.100048	0.0802768	0.186497	7
AGGGAGTGTTGGTTTG-1	bal_Mac	bal_healthy	0.146736	0.0524788	0.192386	7
AGGGAGTTCACCAGGC-1	bal_Mac	bal_healthy	0.118945	0.0918853	0.214648	7
AGGGAGTTCCGTAGGC-1	bal_Mac	bal_healthy	0.0907531	0.10884	0.226197	7
AGGGAGTTCGAATGCT-1-1	bal_Mac	bal_healthy	0.229583	0.099668	0.304149	7
AGGGATGAGAGTCTGG-1	bal_Mac	bal_healthy	0.0689446	-0.00566009	0.191871	7
AGGGATGAGAGTGACC-1	bal_Mac	bal_healthy	0.123764	0.169463	0.268339	7
AGGGATGAGCAGACTG-1	bal_Mac	bal_healthy	0.122849	0.125024	0.32816	7
AGGGATGAGCCAGTAG-1	bal_Mac	bal_healthy	0.0497514	-0.0151995	0.270694	7
AGGGATGAGGTTACCT-1	bal_Mac	bal_healthy	0.0642167	0.0979543	0.119509	7
AGGGATGAGTGTACGG-1	bal_Mac	bal_healthy	0.114009	0.1147	0.294901	7
AGGGATGAGTGTTGAA-1	bal_Mac	bal_healthy	0.111568	0.129229	0.352573	7
AGGGATGCACACCGCA-1	bal_Mac	bal_healthy	0.172298	0.263559	0.449431	7
AGGGATGCACATCCGG-1	bal_Mac	bal_healthy	0.128017	0.175822	0.284072	7
AGGGATGCACCATCCT-1	bal_Mac	bal_healthy	0.152603	0.229088	0.389817	7
AGGGATGCACGCTTTC-1	bal_Mac	bal_healthy	0.180607	0.0785319	0.270857	7
AGGGATGCAGACTCGC-1	bal_DC2	bal_healthy	0.0604676	0.125942	0.251347	7
AGGGATGGTAGCGTAG-1	bal_Mac	bal_healthy	0.221624	0.193295	0.196334	7
AGGGATGGTAGCTTGT-1	bal_Mac	bal_healthy	0.161324	0.128168	0.198337	7
AGGGATGGTATCACCA-1	bal_Mac	bal_healthy	0.0193733	-0.0362211	0.224683	7
AGGGATGTCACCACCT-1	bal_Mac	bal_healthy	0.0242673	0.0324717	0.330862	7
AGGGATGTCAGGATCT-1	bal_Mac	bal_healthy	0.0915192	0.0906884	0.361843	7
AGGGATGTCGTTTAGG-1	bal_Mac	bal_healthy	0.05878	0.0558659	0.0834882	7
AGGGATGTCTCCAACC-1	bal_Mac	bal_healthy	0.16099	0.0999343	0.387213	7
AGGGTGAAGGAGTACC-1	bal_Mac	bal_healthy	0.148394	0.159116	0.253969	7
AGGGTGAAGTTTGCGT-1	bal_Mac	bal_healthy	0.127549	0.116198	0.314093	7
AGGGTGACACCGAATT-1	bal_Mac	bal_healthy	0.139152	0.106207	0.380585	7
AGGGTGACATCCTTGC-1	bal_Mac	bal_healthy	0.0926662	0.0692304	0.374163	7
AGGGTGACATTACGAC-1-1	bal_Mac	bal_healthy	0.105227	0.111607	0.227556	7
AGGGTGACATTAGCCA-1	bal_Mac	bal_healthy	0.190378	0.115492	0.310322	7
AGGGTGAGTCACAAGG-1	bal_Mac	bal_healthy	0.124977	0.145338	0.249187	7
AGGGTGAGTCATGCCG-1	bal_Mac	bal_healthy	0.133439	0.0207977	0.180269	7
AGGGTGAGTGCGAAAC-1	bal_Mac	bal_healthy	0.0690892	0.110246	0.369274	7
AGGGTGATCAGTGTTG-1	bal_Mac	bal_healthy	0.074462	0.0270943	0.339748	7
AGGGTGATCCGCATAA-1	bal_Mac	bal_healthy	0.10982	0.0900601	0.29198	7
AGGGTGATCGGAGCAA-1	bal_Mac	bal_healthy	0.13609	0.11292	0.329659	7
AGGGTGATCTCGTATT-1	bal_Mac	bal_healthy	0.073802	0.129037	0.227762	7
AGGTCATAGCTGCGAA-1	bal_Mac	bal_healthy	0.0542716	0.150845	0.27195	7
AGGTCATAGGCGATAC-1	bal_Mac	bal_healthy	0.0906008	0.130025	0.258028	7
AGGTCATAGGCTAGGT-1	bal_Mac	bal_healthy	0.101282	-0.0331897	0.143123	7
AGGTCATAGGCTATCT-1	bal_Mac	bal_healthy	0.19072	0.173012	0.230137	7
AGGTCATAGTGTTTGC-1	bal_Mac	bal_healthy	0.122075	0.17962	0.414794	7
AGGTCATCAACACGCC-1	bal_Mac	bal_healthy	0.166249	0.0937173	0.237175	7
AGGTCATCAAGAAAGG-1	bal_Mac	bal_healthy	0.137651	0.0845226	0.293591	7
AGGTCATCAAGTTCTG-1	bal_Mac	bal_healthy	0.0653423	0.0868336	0.255271	7
AGGTCATCACCGAAAG-1	bal_Mac	bal_healthy	0.139944	0.0186954	0.148681	7
AGGTCATCACGAAATA-1	bal_Mac	bal_healthy	0.0971713	0.115756	0.39862	7
AGGTCATGTCACCCAG-1	bal_Mac	bal_healthy	0.0395	0.0626887	0.256897	7
AGGTCATGTCACTGGC-1	bal_Mac	bal_healthy	0.119299	0.0562826	0.282842	7
AGGTCATGTGGCGAAT-1	bal_Mac	bal_healthy	0.113703	0.094634	0.277797	7
AGGTCATTCACAGGCC-1	bal_Mac	bal_healthy	0.0483316	0.072651	0.262912	7
AGGTCATTCACTTCAT-1	bal_Mac	bal_healthy	0.108919	0.0364909	0.201731	7
AGGTCATTCCCTTGCA-1	bal_Mac	bal_healthy	0.189298	0.17405	0.319072	7
AGGTCCGAGACCTTTG-1	bal_Mac	bal_healthy	0.132346	0.26193	0.249133	7
AGGTCCGAGATTACCC-1	bal_Mac	bal_healthy	0.0409172	0.131704	0.2832	7
AGGTCCGAGGACTGGT-1	bal_Mac	bal_healthy	0.132236	0.271639	0.187221	7
AGGTCCGAGTGCAAGC-1	bal_Mac	bal_healthy	0.0727033	-0.0289929	0.122047	7
AGGTCCGAGTTTGCGT-1	bal_Mac	bal_healthy	0.149869	0.0243875	0.224302	7
AGGTCCGCAAAGCAAT-1	bal_Mac	bal_healthy	0.0705106	0.106716	0.322181	7
AGGTCCGCAACACGCC-1	bal_Mac	bal_healthy	0.110543	0.0771766	0.384285	7
AGGTCCGCAAGAAAGG-1	bal_Mac	bal_healthy	0.211925	0.255115	0.277882	7
AGGTCCGCAATGGAGC-1	bal_Mac	bal_healthy	0.089588	0.0733318	0.248714	7
AGGTCCGCACCCATGG-1-1	bal_Mac	bal_healthy	0.174043	0.101702	0.237073	7
AGGTCCGCAGTATCTG-1	bal_Mac	bal_healthy	0.101492	0.0229191	0.230959	7
AGGTCCGGTCCTCCAT-1-1	bal_Mac	bal_healthy	0.0566609	0.00555401	0.108978	7
AGGTCCGGTTAAGACA-1	bal_Mac	bal_healthy	0.142345	0.077874	0.194125	7
AGGTCCGTCACCGTAA-1	bal_Mac	bal_healthy	0.030135	0.0463469	0.278732	7
AGGTCCGTCCCAACGG-1	bal_Mac	bal_healthy	0.11119	0.10862	0.283264	7
AGGTCCGTCCTATTCA-1	bal_Mac	bal_healthy	0.109118	0.0302914	0.164455	7
AGTAGTCAGAGACTAT-1	bal_Mac	bal_healthy	-0.00166842	0.0894675	0.228491	7
AGTAGTCAGGCTCAGA-1	bal_DC2	bal_healthy	0.0790661	-0.0264393	0.350425	7
AGTAGTCAGGTCATCT-1	bal_Mac	bal_healthy	0.0218054	0.0956072	0.234152	7
AGTAGTCCAAACTGCT-1	bal_Mac	bal_healthy	0.131276	0.101507	0.342841	7
AGTAGTCCAGATTGCT-1	bal_Mac	bal_healthy	0.140732	0.132791	0.179659	7
AGTAGTCCATCGTCGG-1	bal_Mac	bal_healthy	0.2101	0.103706	0.252886	7
AGTAGTCCATGGTAGG-1	bal_Mac	bal_healthy	0.143267	0.139245	0.488435	7
AGTAGTCGTATCACCA-1	bal_Mac	bal_healthy	0.0652504	0.165402	0.298992	7
AGTAGTCGTCAATGTC-1	bal_Mac	bal_healthy	0.169707	0.145084	0.319234	7
AGTAGTCGTCCGAATT-1	bal_Mac	bal_healthy	0.0926995	-0.0781646	0.348326	7
AGTAGTCTCAGCTGGC-1	bal_Mac	bal_healthy	0.130162	0.0815361	0.307543	7
AGTAGTCTCCAGAGGA-1	bal_Mac	bal_healthy	0.0955737	0.0584217	0.177717	7
AGTAGTCTCCTAGTGA-1	bal_Mac	bal_healthy	0.105165	0.0454526	0.234589	7
AGTCTTTAGCTCCCAG-1	bal_Mac	bal_healthy	-0.00425535	-0.000446454	0.122232	7
AGTCTTTAGGTGATTA-1	bal_Mac	bal_healthy	0.0751547	0.0811236	0.338168	7
AGTCTTTCAGACAAGC-1	bal_Mac	bal_healthy	0.204355	0.249528	0.331219	7
AGTCTTTCAGCAGTTT-1	bal_Mac	bal_healthy	0.184837	0.0663712	0.233741	7
AGTCTTTCAGGAACGT-1	bal_Mac	bal_healthy	0.127658	0.115776	0.307265	7
AGTCTTTCAGTACACT-1	bal_Mac	bal_healthy	0.0231499	0.0333048	0.392405	7
AGTCTTTCAGTGGAGT-1	bal_Mac	bal_healthy	0.142912	0.0987124	0.448101	7
AGTCTTTCATGTAAGA-1	bal_Mac	bal_healthy	0.0808824	0.0476314	0.246815	7
AGTCTTTGTACAGTTC-1	bal_Mac	bal_healthy	0.106765	0.124938	0.336474	7
AGTCTTTGTACCGGCT-1	bal_Mac	bal_healthy	0.0456732	0.207817	0.329285	7
AGTCTTTGTAGCGTGA-1	bal_Mac	bal_healthy	0.177968	0.175468	0.263765	7
AGTCTTTTCAATCTCT-1	bal_Mac	bal_healthy	0.144277	0.0234001	0.0773685	7
AGTCTTTTCAGGATCT-1	bal_Mac	bal_healthy	0.138792	0.163416	0.423749	7
AGTCTTTTCATCACCC-1	bal_Mac	bal_healthy	0.142686	0.0131629	0.196693	7
AGTCTTTTCGCGTAGC-1	bal_Mac	bal_healthy	0.197157	0.0611909	0.415808	7
AGTCTTTTCGGAGCAA-1	bal_Mac	bal_healthy	0.144849	0.0173084	0.280458	7
AGTGAGGAGATAGGAG-1	bal_Mac	bal_healthy	0.126606	0.181823	0.169148	7
AGTGAGGAGGCCCGTT-1	bal_Mac	bal_healthy	0.176376	0.106864	0.402195	7
AGTGAGGAGTGTACGG-1	bal_Mac	bal_healthy	0.0754682	0.169883	0.345212	7
AGTGAGGCAAGTACCT-1	bal_Mac	bal_healthy	0.0395584	0.141351	0.179095	7
AGTGAGGCAATCACAC-1	bal_Mac	bal_healthy	0.104499	0.136481	0.289642	7
AGTGAGGCACTGTCGG-1	bal_Mac	bal_healthy	0.210559	0.233148	0.315615	7
AGTGAGGCACTTAACG-1	bal_Mac	bal_healthy	0.113278	0.0439204	0.111958	7
AGTGAGGCAGTAAGCG-1	bal_Mac	bal_healthy	0.272161	0.27415	0.256636	7
AGTGAGGGTCAAAGAT-1-1	bal_Mac	bal_healthy	0.0174036	9.37581e-05	0.290588	7
AGTGAGGGTCCAACTA-1	bal_Mac	bal_healthy	0.00894429	0.0284477	0.414909	7
AGTGAGGGTCTGCAAT-1	bal_Mac	bal_healthy	0.161275	0.13546	0.283459	7
AGTGAGGGTGCACCAC-1	bal_Mac	bal_healthy	0.0180454	-0.00546649	0.150487	7
AGTGAGGGTGCGGTAA-1	bal_Mac	bal_healthy	0.157204	0.164718	0.359719	7
AGTGAGGGTGTCTGAT-1	bal_Mac	bal_healthy	0.000845119	0.123635	0.176453	7
AGTGAGGGTGTGGTTT-1	bal_Mac	bal_healthy	0.16291	0.0314794	0.241624	7
AGTGAGGGTTATGTGC-1	bal_Mac	bal_healthy	0.107011	0.0970026	0.39454	7
AGTGAGGGTTATTCTC-1	bal_Mac	bal_healthy	0.134999	0.132931	0.45151	7
AGTGAGGTCAACCAAC-1	bal_Mac	bal_healthy	0.112943	0.151004	0.313921	7
AGTGAGGTCCTACAGA-1	bal_DC2	bal_healthy	0.0200595	0.0775678	0.247293	7
AGTGAGGTCTAACTCT-1	bal_Mac	bal_healthy	0.10954	0.169428	0.324308	7
AGTGGGAAGAGGACGG-1	bal_Mac	bal_healthy	0.26255	0.0966854	0.285147	7
AGTGGGAAGAGGTTAT-1	bal_Mac	bal_healthy	0.0982506	0.0482052	0.152634	7
AGTGGGAAGCGGATCA-1	bal_Mac	bal_healthy	0.141729	-0.0224415	0.201338	7
AGTGGGACAAACAACA-1	bal_Mac	bal_healthy	0.188379	0.0595187	0.223352	7
AGTGGGACAGCCTTGG-1	bal_Mac	bal_healthy	0.0988588	0.196489	0.111485	7
AGTGGGACATACAGCT-1	bal_Mac	bal_healthy	0.00385614	0.079856	0.0999555	7
AGTGGGACATACGCCG-1	bal_Mac	bal_healthy	0.00655698	-0.0231294	0.319293	7
AGTGGGAGTACAGTTC-1	bal_Mac	bal_healthy	0.179802	0.124127	0.152599	7
AGTGGGAGTACCGTTA-1	bal_Mac	bal_healthy	0.102467	-0.00571394	0.269698	7
AGTGGGAGTATGCTTG-1	bal_Mac	bal_healthy	0.0718967	0.0298543	0.211931	7
AGTGGGAGTCTCCCTA-1	bal_Mac	bal_healthy	0.0938262	0.063519	0.194558	7
AGTGGGAGTGGCCCTA-1	bal_Mac	bal_healthy	0.163286	0.163851	0.346947	7
AGTGGGAGTGTGCCTG-1	bal_Mac	bal_healthy	0.116988	0.142008	0.208015	7
AGTGGGAGTTATTCTC-1	bal_Mac	bal_healthy	0.0731423	0.154209	0.306298	7
AGTGGGAGTTCCACAA-1	bal_Mac	bal_healthy	0.0867004	0.0329804	0.265176	7
AGTGGGAGTTTACTCT-1-1	bal_Mac	bal_healthy	0.102122	0.106007	0.19716	7
AGTGGGATCCTAGGGC-1	bal_Mac	bal_healthy	0.0950385	0.0790072	0.260804	7
AGTGGGATCGCCAGCA-1	bal_Mac	bal_healthy	0.0165189	0.0389748	0.34573	7
AGTGGGATCTTAGAGC-1	bal_Mac	bal_healthy	0.20082	0.178098	0.243365	7
AGTGTCAAGATGCCTT-1	bal_Mac	bal_healthy	0.112185	0.0699335	0.205077	7
AGTGTCAAGTACGACG-1	bal_Mac	bal_healthy	0.199669	0.0924725	0.208778	7
AGTGTCACAAGAGTCG-1	bal_Mac	bal_healthy	0.203786	0.138924	0.325265	7
AGTGTCACAATGACCT-1	bal_Mac	bal_healthy	0.089283	0.179981	0.414735	7
AGTGTCACACATTCGA-1	bal_Mac	bal_healthy	0.234376	0.113282	0.273764	7
AGTGTCACAGCATACT-1	bal_Mac	bal_healthy	0.120296	0.227072	0.251748	7
AGTGTCACAGGTCGTC-1	bal_Mac	bal_healthy	0.143499	0.210535	0.189997	7
AGTGTCACATACCATG-1	bal_Mac	bal_healthy	0.0732442	0.0946023	0.250958	7
AGTGTCACATTCACTT-1	bal_Mac	bal_healthy	0.126697	0.0319222	0.274519	7
AGTGTCAGTCCAGTGC-1	bal_Mac	bal_healthy	0.102885	0.108157	0.287769	7
AGTGTCAGTCGTCTTC-1	bal_Mac	bal_healthy	0.132412	0.0125184	0.106203	7
AGTGTCAGTCTAGTGT-1	bal_Mac	bal_healthy	0.115546	0.042796	0.227931	7
AGTGTCAGTCTTCGTC-1	bal_Mac	bal_healthy	0.163342	0.0873769	0.398382	7
AGTGTCAGTGTCTGAT-1	bal_Mac	bal_healthy	0.0391315	0.0892718	0.363281	7
AGTGTCAGTTAAGTAG-1-1	bal_Mac	bal_healthy	0.0385562	0.0792145	0.217322	7
AGTGTCATCCTTAATC-1	bal_Mac	bal_healthy	0.02798	-0.00869243	0.194346	7
AGTGTCATCTGCAAGT-1	bal_Mac	bal_healthy	0.0278849	0.100062	0.309981	7
AGTGTCATCTTTACAC-1	bal_Mac	bal_healthy	-0.013314	0.0282195	0.197093	7
AGTTGGTAGAATCTCC-1	bal_Mac	bal_healthy	0.0816956	0.0599559	0.263951	7
AGTTGGTAGGCAGGTT-1-1	bal_Mac	bal_healthy	0.153347	0.232023	0.343539	7
AGTTGGTAGGCTCAGA-1	bal_Mac	bal_healthy	0.0631921	0.225144	0.258745	7
AGTTGGTAGTCGAGTG-1	bal_Mac	bal_healthy	0.0385507	-0.0244302	0.227082	7
AGTTGGTCAACACCCG-1	bal_Mac	bal_healthy	0.0442953	0.076482	0.275592	7
AGTTGGTCAGACGCCT-1	bal_Mac	bal_healthy	0.145001	0.111606	0.178065	7
AGTTGGTCATCAGTCA-1	bal_Mac	bal_healthy	0.0333661	0.00672589	0.251421	7
AGTTGGTGTATATGGA-1	bal_Mac	bal_healthy	-0.0148326	0.00522387	0.199367	7
AGTTGGTGTATCGCAT-1	bal_Mac	bal_healthy	0.243021	0.159803	0.316867	7
AGTTGGTGTCAGAGGT-1	bal_Mac	bal_healthy	0.104995	0.155052	0.245683	7
AGTTGGTGTTCAGACT-1	bal_Mac	bal_healthy	0.0850387	0.205519	0.308218	7
AGTTGGTTCAACACCA-1	bal_Mac	bal_healthy	0.0575384	0.0517453	0.160083	7
AGTTGGTTCAGCTCTC-1	bal_Mac	bal_healthy	0.0559551	0.0355407	0.23284	7
AGTTGGTTCAGTACGT-1	bal_DC2	bal_healthy	-0.0204252	0.0701601	0.220132	7
AGTTGGTTCAGTGCAT-1	bal_Mac	bal_healthy	0.14801	0.0860346	0.229585	7
AGTTGGTTCGCACTCT-1	bal_Mac	bal_healthy	0.0960528	0.0255239	0.261548	7
AGTTGGTTCGCGCCAA-1	bal_Mac	bal_healthy	0.158758	0.141924	0.323888	7
AGTTGGTTCTTCGGTC-1	bal_Mac	bal_healthy	0.290984	0.113811	0.244555	7
ATAACGCAGCACAGGT-1	bal_Mac	bal_healthy	0.130283	0.0481684	0.331271	7
ATAACGCAGCCTTGAT-1	bal_Mac	bal_healthy	0.153608	0.113003	0.267308	7
ATAACGCAGTGGTCCC-1	bal_Mac	bal_healthy	0.0124162	0.0882068	0.234876	7
ATAACGCCACGACTCG-1-1	bal_Mac	bal_healthy	0.122767	0.0889092	0.210759	7
ATAACGCCACGCATCG-1	bal_Mac	bal_healthy	0.0784742	0.114895	0.28442	7
ATAACGCCACTTACGA-1	bal_Mac	bal_healthy	0.0743908	0.0532748	0.242631	7
ATAACGCCAGGCTCAC-1	bal_Mac	bal_healthy	0.199529	0.250945	0.26322	7
ATAACGCCATCGTCGG-1	bal_Mac	bal_healthy	0.0976937	0.0754754	0.259253	7
ATAACGCCATGGTTGT-1	bal_Mac	bal_healthy	0.0588637	0.0700328	0.185277	7
ATAACGCGTATAAACG-1	bal_Mac	bal_healthy	0.321097	0.289789	0.327244	7
ATAACGCGTATCGCAT-1	bal_Mac	bal_healthy	0.103611	0.206626	0.379792	7
ATAACGCTCATAAAGG-1	bal_Mac	bal_healthy	0.122956	0.123905	0.178857	7
ATAACGCTCTACTCAT-1	bal_Mac	bal_healthy	0.111574	0.0400732	0.303162	7
ATAACGCTCTCTAAGG-1-1	bal_Mac	bal_healthy	0.157915	0.096216	0.188277	7
ATAAGAGAGAGCTTCT-1	bal_Mac	bal_healthy	0.0922807	0.0963691	0.327431	7
ATAAGAGAGCAATCTC-1	bal_Mac	bal_healthy	0.0902038	0.0644012	0.180979	7
ATAAGAGAGGACAGCT-1	bal_Mac	bal_healthy	0.051057	0.159567	0.377011	7
ATAAGAGAGGAGCGAG-1	bal_Mac	bal_healthy	0.0911602	0.0481658	0.170601	7
ATAAGAGAGTACGCGA-1	bal_Mac	bal_healthy	0.0935011	0.0293748	0.303306	7
ATAAGAGCAAACCCAT-1	bal_Mac	bal_healthy	0.0819362	0.0129388	0.184309	7
ATAAGAGCAAGCGAGT-1	bal_Mac	bal_healthy	0.168028	0.130096	0.261391	7
ATAAGAGCAAGCGCTC-1	bal_Mac	bal_healthy	0.0774524	0.0563234	0.186938	7
ATAAGAGCACCTCGTT-1	bal_Mac	bal_healthy	0.197998	0.141509	0.147917	7
ATAAGAGGTACATGTC-1	bal_Mac	bal_healthy	0.118091	-0.000629559	0.291864	7
ATAAGAGGTACGACCC-1	bal_Mac	bal_healthy	0.198732	0.241549	0.295679	7
ATAAGAGGTGAGGGTT-1	bal_Mac	bal_healthy	-0.00902885	0.11422	0.0861506	7
ATAAGAGGTTAGAACA-1	bal_Mac	bal_healthy	0.0706179	-0.0102492	0.371145	7
ATAAGAGGTTTGACTG-1	bal_Mac	bal_healthy	0.0704641	0.112187	0.280911	7
ATAAGAGTCAGTGCAT-1	bal_Mac	bal_healthy	0.204166	-0.00113884	0.356398	7
ATAAGAGTCCTGCAGG-1	bal_Mac	bal_healthy	0.113679	0.000429839	0.32849	7
ATAAGAGTCGGTGTCG-1-1	bal_Mac	bal_healthy	0.139114	0.306383	0.411797	7
ATAGACCAGATGCGAC-1	bal_Mac	bal_healthy	0.169463	0.184479	0.239585	7
ATAGACCAGTAGGTGC-1	bal_Mac	bal_healthy	0.0636518	-0.0235672	0.256509	7
ATAGACCAGTGAAGAG-1	bal_Mac	bal_healthy	0.121606	0.107815	0.357087	7
ATAGACCCAACGATCT-1	bal_Mac	bal_healthy	0.138783	0.0192307	0.2477	7
ATAGACCCACAGCGTC-1	bal_Mac	bal_healthy	0.0864643	0.152036	0.190953	7
ATAGACCCACCGTTGG-1	bal_Mac	bal_healthy	0.0695204	0.0747384	0.210307	7
ATAGACCCACGCTTTC-1	bal_Mac	bal_healthy	0.214967	0.136503	0.280518	7
ATAGACCCAGGCAGTA-1	bal_Mac	bal_healthy	0.134289	0.163448	0.357732	7
ATAGACCCAGTCAGCC-1	bal_Mac	bal_healthy	0.368358	0.198668	0.268302	7
ATAGACCCAGTCGTGC-1	bal_Mac	bal_healthy	0.102443	0.216299	0.26427	7
ATAGACCGTAATTGGA-1	bal_Mac	bal_healthy	0.102582	0.044552	0.220656	7
ATAGACCGTACCGTAT-1	bal_DC2	bal_healthy	0.296817	0.213448	0.277411	7
ATAGACCGTCAGGACA-1	bal_Mac	bal_healthy	0.108346	0.154252	0.154601	7
ATAGACCGTCCTCTTG-1	bal_Mac	bal_healthy	0.15363	0.111864	0.28336	7
ATAGACCGTCTCCATC-1	bal_Mac	bal_healthy	0.193194	0.0923068	0.291546	7
ATAGACCGTGACTACT-1	bal_Mac	bal_healthy	0.193944	0.0233959	0.2368	7
ATAGACCGTGTTCTTT-1	bal_Mac	bal_healthy	0.216276	0.086057	0.23244	7
ATAGACCGTTATGCGT-1	bal_Mac	bal_healthy	0.11046	0.130397	0.3397	7
ATAGACCTCAAAGTAG-1	bal_Mac	bal_healthy	0.0719126	-0.000553474	0.269621	7
ATAGACCTCAAGCCTA-1	bal_Mac	bal_healthy	0.081181	0.0734374	0.368486	7
ATAGACCTCATTTGGG-1	bal_Mac	bal_healthy	0.2428	0.0979654	0.232366	7
ATAGACCTCCTAAGTG-1	bal_Mac	bal_healthy	0.20731	0.121853	0.294593	7
ATAGACCTCGCTAGCG-1	bal_Mac	bal_healthy	0.110632	0.0941367	0.262798	7
ATAGACCTCGGATGTT-1	bal_Mac	bal_healthy	0.0946825	0.0459712	0.298685	7
ATCACGAAGAATGTTG-1	bal_Mac	bal_healthy	0.107061	0.104991	0.248672	7
ATCACGAAGCACAGGT-1	bal_Mac	bal_healthy	0.0685942	0.204706	0.272443	7
ATCACGAAGCTCCTCT-1	bal_Mac	bal_healthy	0.163165	0.134781	0.272478	7
ATCACGAAGGCTAGAC-1	bal_Mac	bal_healthy	0.0726413	0.0576303	0.242395	7
ATCACGAAGTAGCCGA-1	bal_Mac	bal_healthy	0.143834	0.0830652	0.266957	7
ATCACGACAAGCTGGA-1	bal_Mac	bal_healthy	0.227554	0.166152	0.21464	7
ATCACGACAAGGTTCT-1	bal_Mac	bal_healthy	0.0714011	0.0977903	0.265405	7
ATCACGACAGACGCTC-1	bal_Mac	bal_healthy	0.258982	0.299724	0.290725	7
ATCACGACAGGCTGAA-1	bal_Mac	bal_healthy	0.0919748	0.0252242	0.283099	7
ATCACGAGTAAATACG-1	bal_Mac	bal_healthy	0.178995	0.176823	0.337258	7
ATCACGAGTAATCACC-1	bal_Mac	bal_healthy	0.175032	0.181465	0.292495	7
ATCACGAGTCCTAGCG-1	bal_Mac	bal_healthy	0.0781953	0.199507	0.362815	7
ATCACGAGTCGTCTTC-1	bal_Mac	bal_healthy	0.103186	0.211876	0.433661	7
ATCACGAGTGTCGCTG-1	bal_Mac	bal_healthy	0.0852337	0.00556116	0.185161	7
ATCACGAGTGTGCCTG-1	bal_Mac	bal_healthy	0.0866284	0.0396989	0.249763	7
ATCACGATCAAACCGT-1	bal_DC2	bal_healthy	0.272998	0.111791	0.196675	7
ATCACGATCAACGGCC-1	bal_Mac	bal_healthy	0.0834554	0.0212163	0.188397	7
ATCACGATCACTCCTG-1	bal_Mac	bal_healthy	0.0255755	0.00851931	0.193115	7
ATCACGATCACTGGGC-1	bal_Mac	bal_healthy	0.00870615	0.126323	0.411955	7
ATCACGATCATAACCG-1	bal_Mac	bal_healthy	0.0723012	0.116167	0.246185	7
ATCACGATCCCTGACT-1	bal_Mac	bal_healthy	0.147802	0.075075	0.26007	7
ATCATCTAGATATACG-1	bal_Mac	bal_healthy	0.113025	0.0851012	0.164255	7
ATCATCTAGCTAGTTC-1	bal_Mac	bal_healthy	0.1356	0.0169679	0.188295	7
ATCATCTAGTACACCT-1	bal_Mac	bal_healthy	0.0854887	0.158953	0.324026	7
ATCATCTAGTATTGGA-1	bal_Mac	bal_healthy	0.119572	0.0214409	0.27009	7
ATCATCTCAAGAGTCG-1	bal_Mac	bal_healthy	0.101428	0.239469	0.151828	7
ATCATCTCACCGTTGG-1	bal_Mac	bal_healthy	0.0334763	0.145034	0.285212	7
ATCATCTCATCGATTG-1	bal_Mac	bal_healthy	0.0636002	0.0402637	0.291822	7
ATCATCTGTATTAGCC-1	bal_DC2	bal_healthy	0.0190219	-0.0948539	0.176635	7
ATCATCTGTCGTTGTA-1	bal_Mac	bal_healthy	0.0686208	0.0250173	0.212891	7
ATCATCTGTGGTAACG-1	bal_Mac	bal_healthy	0.121171	0.0398205	0.35991	7
ATCATCTGTGTAACGG-1	bal_Mac	bal_healthy	0.186225	0.104526	0.228007	7
ATCATCTGTGTGCCTG-1	bal_Mac	bal_healthy	0.182616	0.106683	0.160657	7
ATCATCTTCCGCAAGC-1	bal_Mac	bal_healthy	0.152649	0.136134	0.277409	7
ATCATCTTCCTAGAAC-1	bal_Mac	bal_healthy	0.214075	0.119681	0.254253	7
ATCATCTTCTAGCACA-1	bal_Mac	bal_healthy	0.0429875	0.114582	0.123491	7
ATCATCTTCTGGTATG-1	bal_Mac	bal_healthy	0.210919	0.198403	0.236872	7
ATCATGGAGAATAGGG-1-1	bal_Mac	bal_healthy	0.0212738	-0.00779502	0.16955	7
ATCATGGAGATGTTAG-1	bal_Mac	bal_healthy	0.0319062	0.0434404	0.327468	7
ATCATGGAGCAGCCTC-1	bal_Mac	bal_healthy	0.0602029	0.16334	0.187375	7
ATCATGGAGGATGGTC-1	bal_Mac	bal_healthy	0.101728	0.138218	0.251791	7
ATCATGGAGGCGACAT-1	bal_Mac	bal_healthy	0.0631695	0.0149897	0.215851	7
ATCATGGAGTCCGGTC-1	bal_Mac	bal_healthy	0.08143	0.0299548	0.194346	7
ATCATGGAGTCCTCCT-1-1	bal_Mac	bal_healthy	0.101477	0.0849859	0.287764	7
ATCATGGCAAGAAAGG-1	bal_Mac	bal_healthy	0.151705	0.229332	0.222677	7
ATCATGGCAAGCCCAC-1	bal_Mac	bal_healthy	0.0795709	0.0150399	0.102379	7
ATCATGGCAAGTTCTG-1	bal_Mac	bal_healthy	0.163016	0.122378	0.320464	7
ATCATGGCAATCAGAA-1	bal_Mac	bal_healthy	0.122155	0.00355579	0.327429	7
ATCATGGCATATACGC-1	bal_Mac	bal_healthy	0.162195	0.0311441	0.427427	7
ATCATGGGTACCGGCT-1	bal_Mac	bal_healthy	0.1089	0.0851755	0.360074	7
ATCATGGGTACTCTCC-1-2	bal_Mac	bal_healthy	0.0597806	0.119716	0.199846	7
ATCATGGGTCCATGAT-1	bal_Mac	bal_healthy	0.131789	-0.024919	0.10162	7
ATCATGGGTCCGTTAA-1	bal_Mac	bal_healthy	0.142423	0.0960203	0.263114	7
ATCATGGGTGAAAGAG-1	bal_Mac	bal_healthy	0.0641475	0.0669835	0.295371	7
ATCATGGTCACTTCAT-1	bal_Mac	bal_healthy	0.193593	0.110168	0.258696	7
ATCATGGTCCTTTCGG-1	bal_Mac	bal_healthy	0.158895	0.110036	0.171544	7
ATCATGGTCGAACGGA-1	bal_Mac	bal_healthy	0.331099	0.381733	0.244967	7
ATCATGGTCTGTCCGT-1	bal_Mac	bal_healthy	0.266948	0.207186	0.39295	7
ATCCACCAGCAGATCG-1	bal_Mac	bal_healthy	0.0908556	0.057598	0.342515	7
ATCCACCAGGGAAACA-1	bal_Mac	bal_healthy	0.117226	0.0880633	0.123687	7
ATCCACCAGTTAACGA-1	bal_Mac	bal_healthy	0.184594	0.0941399	0.30186	7
ATCCACCAGTTTGCGT-1	bal_Mac	bal_healthy	0.0985413	0.226345	0.280728	7
ATCCACCCAGGGTACA-1	bal_Mac	bal_healthy	0.121666	0.0467072	0.319927	7
ATCCACCCATACTACG-1	bal_Mac	bal_healthy	0.102451	0.0839145	0.270481	7
ATCCACCGTAGAAGGA-1	bal_Mac	bal_healthy	0.0619953	0.11678	0.243472	7
ATCCACCGTCCGTGAC-1	bal_DC2	bal_healthy	0.000417881	0.093838	0.0984194	7
ATCCACCGTCGACTGC-1	bal_Mac	bal_healthy	0.123869	0.171809	0.273225	7
ATCCACCGTCGATTGT-1	bal_Mac	bal_healthy	0.25439	0.157351	0.309749	7
ATCCACCGTCGTTGTA-1	bal_Mac	bal_healthy	0.0410372	0.0303713	0.481395	7
ATCCACCGTTAGATGA-1	bal_Mac	bal_healthy	0.12746	0.0840081	0.272442	7
ATCCACCTCAACGAAA-1	bal_Mac	bal_healthy	0.0995376	0.118209	0.346396	7
ATCCACCTCCAAATGC-1	bal_DC2	bal_healthy	0.0744803	0.090033	0.187982	7
ATCCACCTCCACTGGG-1	bal_DC2	bal_healthy	0.0678575	-0.00135087	0.242525	7
ATCCACCTCGGCCGAT-1	bal_Mac	bal_healthy	0.0616561	0.0518197	0.340818	7
ATCCACCTCGTAGGAG-1	bal_Mac	bal_healthy	0.118259	0.0784686	0.370866	7
ATCCACCTCTGTCTAT-1-1	bal_Mac	bal_healthy	0.13931	0.0956753	0.28803	7
ATCCGAAAGATAGGAG-1	bal_Mac	bal_healthy	0.105865	0.11707	0.338184	7
ATCCGAAAGCGTAGTG-1	bal_Mac	bal_healthy	0.117652	0.133548	0.361657	7
ATCCGAAAGCTAAGAT-1	bal_Mac	bal_healthy	0.10976	0.200869	0.433534	7
ATCCGAAAGGACATTA-1	bal_Mac	bal_healthy	0.0905228	0.171644	0.315373	7
ATCCGAACACACATGT-1-1	bal_Mac	bal_healthy	0.158144	0.0315084	0.222659	7
ATCCGAACAGAAGCAC-1	bal_Mac	bal_healthy	0.0587687	0.042868	0.246178	7
ATCCGAACAGGAACGT-1	bal_Mac	bal_healthy	-0.0258589	0.0901276	0.227671	7
ATCCGAACAGTAGAGC-1	bal_Mac	bal_healthy	0.0476187	0.126611	0.288415	7
ATCCGAAGTAACGCGA-1-1	bal_Mac	bal_healthy	0.0437758	0.0172412	0.198248	7
ATCCGAAGTGCGGTAA-1	bal_Mac	bal_healthy	0.0634838	0.0503945	0.241374	7
ATCCGAAGTGGCCCTA-1-1	bal_Mac	bal_healthy	0.109027	0.0749578	0.309686	7
ATCCGAAGTTCAGCGC-1	bal_Mac	bal_healthy	0.0135922	0.0400406	0.438774	7
ATCCGAATCATAGCAC-1	bal_Mac	bal_healthy	0.226109	0.0992278	0.231781	7
ATCCGAATCATGGTCA-1	bal_Mac	bal_healthy	0.136787	0.211087	0.250881	7
ATCCGAATCCGTTGCT-1	bal_Mac	bal_healthy	0.325743	0.258665	0.109827	7
ATCCGAATCTCCAGGG-1	bal_Mac	bal_healthy	0.180643	0.0233956	0.236126	7
ATCCGAATCTCTGAGA-1	bal_Mac	bal_healthy	0.0734465	0.0913753	0.173414	7
ATCCGAATCTTTAGTC-1	bal_Mac	bal_healthy	0.0957191	-5.06788e-05	0.191084	7
ATCGAGTAGAGCCCAA-1	bal_Mac	bal_healthy	0.134767	0.0457822	0.32408	7
ATCGAGTAGGCATGTG-1	bal_Mac	bal_healthy	0.0770564	0.00609247	0.401171	7
ATCGAGTAGGCTATCT-1	bal_Mac	bal_healthy	0.0912204	0.0280033	0.333645	7
ATCGAGTAGTCTCCTC-1	bal_Mac	bal_healthy	0.0653598	0.0791291	0.374317	7
ATCGAGTAGTGACTCT-1	bal_Mac	bal_healthy	0.0707862	0.0485376	0.285871	7
ATCGAGTCAAAGGAAG-1	bal_Mac	bal_healthy	0.0701966	0.0817624	0.241294	7
ATCGAGTCACGAAACG-1	bal_Mac	bal_healthy	0.154566	-0.0298836	0.31858	7
ATCGAGTGTACGACCC-1	bal_Mac	bal_healthy	0.11987	0.156516	0.371744	7
ATCGAGTGTCGAGTTT-1	bal_Mac	bal_healthy	0.0649293	0.186898	0.355175	7
ATCGAGTGTCTGCAAT-1	bal_Mac	bal_healthy	0.229251	0.0858025	0.214334	7
ATCGAGTGTTCGTGAT-1-1	bal_Mac	bal_healthy	0.0640477	0.241785	0.435128	7
ATCGAGTGTTGGAGGT-1	bal_Mac	bal_healthy	0.10705	0.135	0.364121	7
ATCGAGTTCACGATGT-1	bal_Mac	bal_healthy	0.0917114	0.12501	0.398223	7
ATCGAGTTCCGTCATC-1	bal_Mac	bal_healthy	0.192697	0.125175	0.219109	7
ATCGAGTTCTTTACGT-1	bal_Mac	bal_healthy	0.2569	0.194155	0.22089	7
ATCTACTAGACCCACC-1	bal_Mac	bal_healthy	0.146903	0.0182791	0.244744	7
ATCTACTAGCACGCCT-1	bal_Mac	bal_healthy	0.130068	0.0580012	0.260712	7
ATCTACTAGCTAGCCC-1	bal_Mac	bal_healthy	0.151061	0.0315128	0.203957	7
ATCTACTAGGATATAC-1	bal_Mac	bal_healthy	0.174597	0.131645	0.308274	7
ATCTACTAGGCCCTTG-1	bal_Mac	bal_healthy	0.0550871	0.08847	0.326505	7
ATCTACTAGGGATCTG-1	bal_Mac	bal_healthy	0.0598787	0.0874055	0.256848	7
ATCTACTAGGTGCTAG-1	bal_Mac	bal_healthy	0.0285067	0.0957022	0.379942	7
ATCTACTCAAGCTGGA-1	bal_Mac	bal_healthy	0.11832	0.152705	0.270608	7
ATCTACTCACAGATTC-1	bal_Mac	bal_healthy	0.115009	0.0646913	0.225043	7
ATCTACTCACCTTGTC-1	bal_Mac	bal_healthy	0.203646	0.13398	0.369823	7
ATCTACTCAGCAGTTT-1	bal_Mac	bal_healthy	0.123037	0.0610393	0.224016	7
ATCTACTGTACCGAGA-1	bal_Mac	bal_healthy	0.210655	0.0809067	0.278419	7
ATCTACTGTGGCTCCA-1	bal_Mac	bal_healthy	0.113083	0.142885	0.168147	7
ATCTACTGTTCGAATC-1	bal_Mac	bal_healthy	0.108905	0.150801	0.3402	7
ATCTACTGTTGACGTT-1	bal_Mac	bal_healthy	0.287209	0.0700256	0.351722	7
ATCTGCCAGGACATTA-1	bal_Mac	bal_healthy	0.0774284	-0.0110729	0.178518	7
ATCTGCCAGGCACATG-1	bal_Mac	bal_healthy	0.0875019	0.147338	0.273839	7
ATCTGCCAGGGCTCTC-1	bal_Mac	bal_healthy	0.192639	0.0908609	0.312301	7
ATCTGCCCAAGTAATG-1	bal_Mac	bal_healthy	0.200702	0.169713	0.294063	7
ATCTGCCCAAGTCATC-1-1	bal_Mac	bal_healthy	0.106308	0.0721946	0.154389	7
ATCTGCCCACAGGAGT-1	bal_Mac	bal_healthy	0.1736	0.0876216	0.277599	7
ATCTGCCCATGTTGAC-1	bal_Mac	bal_healthy	0.0480491	-0.00262497	0.281684	7
ATCTGCCCATTCGACA-1	bal_Mac	bal_healthy	0.110758	0.159533	0.314883	7
ATCTGCCGTAACGCGA-1	bal_Mac	bal_healthy	0.114775	0.0787057	0.351207	7
ATCTGCCGTAGAGTGC-1	bal_Mac	bal_healthy	0.0977675	0.163769	0.279485	7
ATCTGCCGTAGCGCAA-1	bal_Mac	bal_healthy	0.16342	0.0768387	0.351283	7
ATCTGCCGTAGGACAC-1	bal_Mac	bal_healthy	0.0831732	0.0114733	0.250805	7
ATCTGCCGTTCGTTGA-1	bal_Mac	bal_healthy	0.15593	-0.0111787	0.243021	7
ATCTGCCTCCGCGTTT-1	bal_Mac	bal_healthy	0.0814707	0.109444	0.15192	7
ATCTGCCTCCTTTCGG-1	bal_Mac	bal_healthy	0.0823428	0.113391	0.142802	7
ATCTGCCTCGGTCTAA-1	bal_Mac	bal_healthy	0.0487537	0.17454	0.152775	7
ATCTGCCTCTCGCATC-1	bal_Mac	bal_healthy	0.127663	-0.000336364	0.238479	7
ATGAGGGAGAGGTTGC-1	bal_Mac	bal_healthy	0.107529	0.149796	0.0122028	7
ATGAGGGAGGCAATTA-1	bal_Mac	bal_healthy	0.0962765	0.118079	0.304258	7
ATGAGGGAGTCTCAAC-1	bal_Mac	bal_healthy	0.139436	0.110661	0.336157	7
ATGAGGGAGTTCGCAT-1	bal_Mac	bal_healthy	0.296554	0.136287	0.208431	7
ATGAGGGCAAAGGTGC-1	bal_Mac	bal_healthy	0.0188672	0.132563	0.240125	7
ATGAGGGCACAGACTT-1	bal_Mac	bal_healthy	0.12876	0.0744837	0.282779	7
ATGAGGGCACCGAAAG-1	bal_Mac	bal_healthy	0.188872	0.13019	0.307905	7
ATGAGGGCACCTGGTG-1	bal_Mac	bal_healthy	0.0655156	0.105653	0.258643	7
ATGAGGGCAGGAATCG-1	bal_Mac	bal_healthy	0.0586576	0.137257	0.236829	7
ATGAGGGCATGCCTTC-1	bal_Mac	bal_healthy	0.212863	0.191133	0.355494	7
ATGAGGGCATGTAGTC-1	bal_Mac	bal_healthy	0.0520185	0.16926	0.330265	7
ATGAGGGGTAGGGACT-1	bal_Mac	bal_healthy	0.0711535	0.121307	0.310381	7
ATGAGGGGTCATGCAT-1	bal_Mac	bal_healthy	0.0563145	0.137814	0.258079	7
ATGAGGGGTCTTGCGG-1	bal_Mac	bal_healthy	0.158017	0.0698498	0.256233	7
ATGAGGGGTGGCTCCA-1	bal_Mac	bal_healthy	0.20706	0.0942791	0.322038	7
ATGAGGGTCACCACCT-1	bal_Mac	bal_healthy	0.182771	0.244453	0.476094	7
ATGAGGGTCACGGTTA-1	bal_Mac	bal_healthy	0.11513	0.100437	0.272657	7
ATGAGGGTCAGGCAAG-1	bal_Mac	bal_healthy	0.107783	0.119323	0.150208	7
ATGAGGGTCATTTGGG-1-1	bal_Mac	bal_healthy	0.0839131	0.154843	0.366628	7
ATGAGGGTCCACGTGG-1	bal_Mac	bal_healthy	0.0374531	0.0181861	0.0973223	7
ATGAGGGTCCCGACTT-1	bal_Mac	bal_healthy	0.102684	0.150433	0.235418	7
ATGAGGGTCCTCATTA-1	bal_Mac	bal_healthy	0.316112	0.069812	0.199561	7
ATGAGGGTCGTTACGA-1	bal_Mac	bal_healthy	0.0785546	0.0547369	0.226024	7
ATGCGATAGACACGAC-1	bal_Mac	bal_healthy	0.0746467	0.05851	0.361629	7
ATGCGATAGATTACCC-1	bal_Mac	bal_healthy	0.17593	0.088358	0.207087	7
ATGCGATAGCAACGGT-1	bal_Mac	bal_healthy	0.174631	0.167851	0.288412	7
ATGCGATAGGCGCTCT-1	bal_Mac	bal_healthy	0.184717	0.241579	0.333004	7
ATGCGATAGTATCGAA-1	bal_Mac	bal_healthy	0.10354	0.0821682	0.272713	7
ATGCGATCACATTCGA-1	bal_Mac	bal_healthy	0.0979718	0.127244	0.360687	7
ATGCGATCACGTTGGC-1	bal_Mac	bal_healthy	0.111458	0.109437	0.421685	7
ATGCGATCATACGCCG-1-1	bal_Mac	bal_healthy	0.46407	0.280466	0.170225	7
ATGCGATCATCCGTGG-1	bal_Mac	bal_healthy	0.185304	0.100635	0.221542	7
ATGCGATGTGACCAAG-1	bal_Mac	bal_healthy	0.0217586	0.0659555	0.351097	7
ATGCGATGTTATTCTC-1	bal_Mac	bal_healthy	0.112837	0.0959727	0.226581	7
ATGCGATTCTGTACGA-1	bal_Mac	bal_healthy	0.055545	0.158776	0.291048	7
ATGCGATTCTTGAGGT-1	bal_Mac	bal_healthy	0.101483	0.165359	0.184105	7
ATGGGAGAGAGACTAT-1	bal_Mac	bal_healthy	0.163281	0.201031	0.272549	7
ATGGGAGAGAGCTGGT-1	bal_Mac	bal_healthy	0.185401	0.0839724	0.304875	7
ATGGGAGAGCAGCGTA-1	bal_DC2	bal_healthy	0.0505901	0.0189261	0.266498	7
ATGGGAGAGCCGATTT-1	bal_Mac	bal_healthy	0.0847982	0.140972	0.478777	7
ATGGGAGAGGAGTCTG-1	bal_Mac	bal_healthy	0.16934	0.118036	0.327889	7
ATGGGAGAGGGAACGG-1	bal_Mac	bal_healthy	0.112235	0.118937	0.172054	7
ATGGGAGAGTACGCCC-1	bal_Mac	bal_healthy	0.0896384	0.113515	0.345357	7
ATGGGAGAGTGTTAGA-1	bal_Mac	bal_healthy	0.100401	0.110015	0.246052	7
ATGGGAGCAGTAAGAT-1	bal_Mac	bal_healthy	0.105905	0.143542	0.324983	7
ATGGGAGGTAACGCGA-1	bal_Mac	bal_healthy	0.207746	0.0803604	0.265651	7
ATGGGAGGTCGCTTCT-1	bal_Mac	bal_healthy	0.0803668	0.0743615	0.219047	7
ATGGGAGGTGTAACGG-1-1	bal_Mac	bal_healthy	0.174721	0.100282	0.328159	7
ATGGGAGGTTCGAATC-1	bal_Mac	bal_healthy	0.120351	0.0670641	0.371646	7
ATGGGAGGTTGATTCG-1	bal_Mac	bal_healthy	0.0255147	0.0982872	0.155721	7
ATGGGAGTCATGTGGT-1	bal_Mac	bal_healthy	0.173669	0.125834	0.29687	7
ATGGGAGTCGTGGACC-1	bal_Mac	bal_healthy	0.161144	0.101454	0.376614	7
ATGTGTGAGACACTAA-1-1	bal_Mac	bal_healthy	0.110234	0.069968	0.16881	7
ATGTGTGAGATCACGG-1	bal_Mac	bal_healthy	0.0934469	0.158479	0.351309	7
ATGTGTGAGGCAGTCA-1	bal_Mac	bal_healthy	0.15661	0.218224	0.334279	7
ATGTGTGAGTTGTAGA-1	bal_Mac	bal_healthy	0.0213995	0.0237572	0.212537	7
ATGTGTGCAGACGCCT-1	bal_Mac	bal_healthy	0.100244	0.165933	0.26118	7
ATGTGTGCAGCTGCAC-1-1	bal_Mac	bal_healthy	0.313546	0.112103	0.217199	7
ATGTGTGCATGGGACA-1	bal_Mac	bal_healthy	0.0176943	-0.0480919	0.185629	7
ATGTGTGGTGTCTGAT-1	bal_Mac	bal_healthy	0.129161	0.0971444	0.319825	7
ATGTGTGGTGTGACGA-1	bal_Mac	bal_healthy	0.122229	0.136565	0.183397	7
ATGTGTGTCCTCAATT-1	bal_Mac	bal_healthy	0.125057	0.0745474	0.410898	7
ATGTGTGTCTTGCATT-1	bal_Mac	bal_healthy	0.0450148	0.170125	0.338127	7
ATTACTCAGAAAGTGG-1	bal_Mac	bal_healthy	0.0369486	0.0547746	0.252891	7
ATTACTCAGTGGTAAT-1	bal_Mac	bal_healthy	0.125718	0.171913	0.33105	7
ATTACTCAGTGTCTCA-1	bal_Mac	bal_healthy	0.0479895	0.0856242	0.325207	7
ATTACTCCACCTGGTG-1	bal_Mac	bal_healthy	0.13665	-0.0358989	0.238185	7
ATTACTCCAGTATAAG-1	bal_Mac	bal_healthy	0.124539	0.211133	0.26153	7
ATTACTCCATTGCGGC-1	bal_Mac	bal_healthy	0.134054	0.0692438	0.264231	7
ATTACTCGTACCGCTG-1	bal_Mac	bal_healthy	0.064605	0.0376941	0.159918	7
ATTACTCGTCTCTCGT-1	bal_Mac	bal_healthy	0.045485	0.00334889	0.175704	7
ATTACTCGTGAGGGAG-1	bal_Mac	bal_healthy	0.0750471	0.00336362	0.22607	7
ATTACTCGTGCGATAG-1	bal_Mac	bal_healthy	0.115588	0.133946	0.271533	7
ATTACTCGTTACGACT-1	bal_Mac	bal_healthy	0.108427	0.131659	0.292831	7
ATTACTCTCCGAATGT-1	bal_Mac	bal_healthy	0.0972697	0.201338	0.332944	7
ATTACTCTCTGCGACG-1	bal_Mac	bal_healthy	0.0741119	0.113899	0.197526	7
ATTACTCTCTTGTTTG-1	bal_Mac	bal_healthy	0.152976	0.117479	0.3154	7
ATTATCCAGACACGAC-1	bal_Mac	bal_healthy	0.118333	0.0156027	0.300815	7
ATTATCCAGATGAGAG-1	bal_Mac	bal_healthy	0.0298	0.102291	0.253688	7
ATTATCCAGATGTGTA-1	bal_Mac	bal_healthy	0.265163	0.078413	0.303379	7
ATTATCCAGCGACGTA-1	bal_Mac	bal_healthy	0.122814	0.0749134	0.310601	7
ATTATCCAGCTAGCCC-1	bal_Mac	bal_healthy	0.114418	0.119106	0.403028	7
ATTATCCAGCTGTTCA-1-1	bal_Mac	bal_healthy	0.211143	0.0428692	0.25403	7
ATTATCCAGGTGTGGT-1	bal_Mac	bal_healthy	0.103852	0.0349271	0.336813	7
ATTATCCCACGGTAAG-1	bal_Mac	bal_healthy	0.0996639	0.147147	0.216759	7
ATTATCCCAGATGAGC-1	bal_Mac	bal_healthy	0.0655256	0.194087	0.215156	7
ATTATCCCAGTCCTTC-1-1	bal_Mac	bal_healthy	0.171264	0.0810606	0.298703	7
ATTATCCCATTAGCCA-1	bal_Mac	bal_healthy	0.0596983	0.0812167	0.237829	7
ATTATCCGTAAGAGGA-1	bal_Mac	bal_healthy	0.0931718	0.130429	0.251518	7
ATTATCCGTGACGCCT-1	bal_Mac	bal_healthy	-0.00469249	0.00235623	0.157515	7
ATTATCCGTTCGGGCT-1	bal_Mac	bal_healthy	0.112307	0.137354	0.350628	7
ATTATCCTCCTTCAAT-1	bal_Mac	bal_healthy	0.0934038	0.0821641	0.193037	7
ATTATCCTCTTTCCTC-1	bal_Mac	bal_healthy	0.20688	0.175739	0.310545	7
ATTCTACAGACTAGGC-1	bal_Mac	bal_healthy	0.250246	0.0939979	0.27802	7
ATTCTACAGCGATCCC-1	bal_DC2	bal_healthy	-0.00452588	0.0546844	0.212636	7
ATTCTACAGGGATACC-1	bal_Mac	bal_healthy	0.151995	0.0902939	0.250574	7
ATTCTACAGTATCGAA-1	bal_Mac	bal_healthy	0.128737	0.203545	0.302066	7
ATTCTACCATCCCACT-1	bal_Mac	bal_healthy	0.121039	0.0263036	0.298701	7
ATTCTACCATTTGCCC-1	bal_Mac	bal_healthy	0.113227	0.00742842	0.313414	7
ATTCTACGTACAGCAG-1	bal_Mac	bal_healthy	0.137243	0.150503	0.36542	7
ATTCTACGTAGCAAAT-1	bal_Mac	bal_healthy	0.0665156	0.101631	0.304625	7
ATTCTACGTCACTTCC-1	bal_Mac	bal_healthy	0.13783	0.0618192	0.21823	7
ATTCTACGTGGCGAAT-1	bal_Mac	bal_healthy	0.0339128	0.0375257	0.319421	7
ATTCTACGTGGTCCGT-1	bal_Mac	bal_healthy	0.0935485	0.100091	0.301266	7
ATTCTACGTTCAGGCC-1	bal_Mac	bal_healthy	-0.0289403	0.0222693	0.168465	7
ATTCTACTCATCATTC-1	bal_Mac	bal_healthy	0.173485	0.166843	0.432258	7
ATTCTACTCCAACCAA-1	bal_Mac	bal_healthy	0.0715268	0.100588	0.231891	7
ATTCTACTCTGGTGTA-1	bal_Mac	bal_healthy	0.0726686	0.121634	0.168488	7
ATTCTACTCTGTCCGT-1	bal_Mac	bal_healthy	0.117912	0.0111809	0.240298	7
ATTGGACAGATGCGAC-1	bal_Mac	bal_healthy	0.109536	0.0616289	0.0905572	7
ATTGGACAGCCGATTT-1	bal_Mac	bal_healthy	0.0991048	0.0860052	0.147036	7
ATTGGACAGGAACTGC-1-1	bal_Mac	bal_healthy	0.21596	0.159064	0.234903	7
ATTGGACAGGACACCA-1	bal_Mac	bal_healthy	0.119876	0.195672	0.355182	7
ATTGGACAGGGTTTCT-1-1	bal_DC2	bal_healthy	0.0463811	0.131883	0.154235	7
ATTGGACCAAGAGGCT-1	bal_Mac	bal_healthy	0.103744	0.0894314	0.254031	7
ATTGGACCAATGAATG-1	bal_Mac	bal_healthy	0.0170027	0.156912	0.314975	7
ATTGGACCAGTTCATG-1	bal_Mac	bal_healthy	0.145142	0.122254	0.456991	7
ATTGGACGTACAAGTA-1	bal_Mac	bal_healthy	0.205642	0.0572418	0.365612	7
ATTGGACGTAGCAAAT-1	bal_Mac	bal_healthy	0.0810836	-0.00723155	0.354283	7
ATTGGACGTAGCGTCC-1	bal_Mac	bal_healthy	0.228928	0.00453928	0.323351	7
ATTGGACGTCTAAAGA-1	bal_Mac	bal_healthy	0.0856106	0.0243121	0.227816	7
ATTGGACGTCTGCAAT-1	bal_Mac	bal_healthy	0.00159472	-0.0477953	0.182869	7
ATTGGACGTTCTGGTA-1	bal_Mac	bal_healthy	0.0104305	0.0764672	0.148736	7
ATTGGACTCAACACTG-1	bal_Mac	bal_healthy	0.117762	0.108883	0.277557	7
ATTGGACTCAGTGTTG-1	bal_Mac	bal_healthy	0.130565	0.0464793	0.155115	7
ATTGGTGAGCCCAATT-1	bal_Mac	bal_healthy	0.0407056	0.0756443	0.253728	7
ATTGGTGAGCTTCGCG-1	bal_Mac	bal_healthy	0.109587	0.125462	0.288935	7
ATTGGTGAGTACCGGA-1	bal_Mac	bal_healthy	0.135691	0.0410189	0.170734	7
ATTGGTGCACCAGATT-1	bal_Mac	bal_healthy	0.0980218	-0.0115408	0.278188	7
ATTGGTGCATCACAAC-1	bal_Mac	bal_healthy	0.162048	-0.012867	0.290812	7
ATTGGTGCATCGGTTA-1	bal_Mac	bal_healthy	0.0915056	0.0786696	0.342468	7
ATTGGTGGTACGAAAT-1	bal_Mac	bal_healthy	0.143505	0.146594	0.244438	7
ATTGGTGGTGTGAATA-1	bal_Mac	bal_healthy	0.105341	0.115338	0.215218	7
ATTGGTGGTTACCGAT-1	bal_Mac	bal_healthy	0.0481595	0.140257	0.317511	7
ATTGGTGGTTATCCGA-1	bal_Mac	bal_healthy	0.0990701	0.128034	0.274154	7
ATTGGTGTCAAGAAGT-1	bal_DC2	bal_healthy	0.0381938	0.0299042	0.171402	7
ATTGGTGTCCACGAAT-1	bal_Mac	bal_healthy	0.117892	0.187966	0.434083	7
ATTGGTGTCCGGCACA-1	bal_Mac	bal_healthy	0.0734493	0.133387	0.507011	7
ATTGGTGTCGAGGTAG-1	bal_Mac	bal_healthy	0.106447	0.187834	0.291808	7
ATTTCTGAGAACAATC-1	bal_Mac	bal_healthy	0.156512	0.072393	0.173782	7
ATTTCTGAGCAGGCTA-1	bal_Mac	bal_healthy	0.115037	0.173688	0.326513	7
ATTTCTGAGGCTACGA-1	bal_Mac	bal_healthy	0.225126	0.0567047	0.374949	7
ATTTCTGAGGTAGCCA-1	bal_Mac	bal_healthy	0.0629449	0.0927782	0.183032	7
ATTTCTGAGTATCGAA-1	bal_Mac	bal_healthy	0.130937	0.0418987	0.257696	7
ATTTCTGAGTGTACTC-1	bal_Mac	bal_healthy	0.11994	0.120309	0.249624	7
ATTTCTGAGTGTCCCG-1	bal_Mac	bal_healthy	0.11164	0.121838	0.227617	7
ATTTCTGCACATCCGG-1	bal_Mac	bal_healthy	0.102381	0.0830101	0.25924	7
ATTTCTGCACATGTGT-1	bal_Mac	bal_healthy	0.132005	0.0613474	0.283593	7
ATTTCTGCACGAAAGC-1	bal_Mac	bal_healthy	0.0864274	0.01689	0.172924	7
ATTTCTGCAGAGCCAA-1	bal_Mac	bal_healthy	0.121202	0.147158	0.24857	7
ATTTCTGCAGCCTATA-1	bal_Mac	bal_healthy	0.177727	0.180819	0.236361	7
ATTTCTGCATCGGTTA-1	bal_Mac	bal_healthy	0.0772324	0.000197113	0.19324	7
ATTTCTGCATTCGACA-1	bal_Mac	bal_healthy	0.115698	-0.0150929	0.32162	7
ATTTCTGGTAAGTGGC-1	bal_Mac	bal_healthy	0.0598027	0.0478396	0.190632	7
ATTTCTGGTGCCTGTG-1	bal_Mac	bal_healthy	0.0704083	0.0299334	0.260324	7
ATTTCTGGTTCGTGAT-1	bal_Mac	bal_healthy	0.0923655	0.108526	0.277514	7
ATTTCTGGTTGCTCCT-1	bal_Mac	bal_healthy	0.18235	0.0628281	0.274421	7
ATTTCTGTCAAACGGG-1	bal_Mac	bal_healthy	0.0911548	0.157121	0.34908	7
ATTTCTGTCCTTGCCA-1	bal_Mac	bal_healthy	0.121861	0.0320636	0.287451	7
ATTTCTGTCGCTTGTC-1-1	bal_Mac	bal_healthy	0.135413	0.0717051	0.221451	7
CAACCAAAGAATTGTG-1	bal_Mac	bal_healthy	0.0553884	0.0793821	0.264429	7
CAACCAAAGTAGGTGC-1	bal_Mac	bal_healthy	0.196064	0.126989	0.294203	7
CAACCAAAGTCAAGGC-1	bal_Mac	bal_healthy	0.147393	0.187122	0.293096	7
CAACCAAAGTGCGTGA-1	bal_Mac	bal_healthy	0.0909472	0.0690087	0.164493	7
CAACCAACATCCAACA-1	bal_Mac	bal_healthy	0.176648	0.074144	0.209714	7
CAACCAACATTCCTGC-1	bal_Mac	bal_healthy	0.0304851	0.0679793	0.284858	7
CAACCAAGTAAACGCG-1	bal_Mac	bal_healthy	0.150744	0.202478	0.191715	7
CAACCAAGTCATATCG-1	bal_Mac	bal_healthy	0.127065	0.101492	0.265864	7
CAACCAAGTGTGACCC-1	bal_Mac	bal_healthy	0.126809	0.109838	0.239277	7
CAACCAAGTTAAGACA-1	bal_Mac	bal_healthy	0.144385	0.0574515	0.361528	7
CAACCAAGTTCAGCGC-1	bal_Mac	bal_healthy	0.0359948	0.0905754	0.209167	7
CAACCAATCAGTTGAC-1	bal_Mac	bal_healthy	0.0830033	0.0079889	0.248632	7
CAACCAATCCCAGGTG-1	bal_Mac	bal_healthy	0.20471	0.0439539	0.266719	7
CAACCAATCGTAGATC-1	bal_Mac	bal_healthy	0.222803	0.245999	0.277036	7
CAACCAATCTCGCTTG-1	bal_Mac	bal_healthy	0.198443	0.0543204	0.326737	7
CAACCAATCTCGTATT-1-1	bal_Mac	bal_healthy	0.0857789	0.117187	0.0961484	7
CAACCTCAGATGGGTC-1	bal_Mac	bal_healthy	0.106538	0.136235	0.288212	7
CAACCTCAGTACCGGA-1-2	bal_Mac	bal_healthy	0.0722491	0.115299	0.293718	7
CAACCTCAGTTTCCTT-1	bal_Mac	bal_healthy	0.121721	0.0939418	0.197688	7
CAACCTCCAATCGGTT-1	bal_Mac	bal_healthy	0.121776	0.107095	0.326099	7
CAACCTCCACGGCCAT-1	bal_Mac	bal_healthy	0.121779	0.162322	0.27394	7
CAACCTCCAGCTCCGA-1	bal_Mac	bal_healthy	0.0867556	0.0699581	0.267316	7
CAACCTCGTCACCCAG-1	bal_Mac	bal_healthy	0.228466	0.123804	0.351749	7
CAACCTCGTCAGAAGC-1	bal_Mac	bal_healthy	0.161894	0.160628	0.301152	7
CAACCTCGTCGCGGTT-1	bal_Mac	bal_healthy	0.106957	0.0546059	0.246497	7
CAACCTCGTGCGCTTG-1	bal_Mac	bal_healthy	0.0718093	0.0794172	0.297012	7
CAACCTCGTGCGGTAA-1	bal_Mac	bal_healthy	0.160135	0.228322	0.235319	7
CAACCTCGTTGCTCCT-1	bal_Mac	bal_healthy	0.219992	0.0438843	0.311877	7
CAACCTCGTTGTTTGG-1	bal_Mac	bal_healthy	0.136488	0.01338	0.241569	7
CAACCTCTCGTCTGCT-1	bal_Mac	bal_healthy	0.0973578	0.156385	0.359078	7
CAACTAGAGAGTCGGT-1	bal_Mac	bal_healthy	0.0801207	0.115763	0.282971	7
CAACTAGAGCGACGTA-1	bal_Mac	bal_healthy	0.0767029	0.105111	0.264225	7
CAACTAGAGGACACCA-1	bal_Mac	bal_healthy	0.168613	0.0269539	0.200467	7
CAACTAGCAGACGTAG-1	bal_Mac	bal_healthy	0.0755409	0.148362	0.437359	7
CAACTAGCAGACTCGC-1	bal_Mac	bal_healthy	0.0416682	0.0575091	0.26757	7
CAACTAGCAGAGCCAA-1-1	bal_Mac	bal_healthy	0.094823	0.179903	0.280912	7
CAACTAGCAGCATGAG-1	bal_Mac	bal_healthy	0.126758	0.187824	0.170753	7
CAACTAGGTAGTGAAT-1	bal_Mac	bal_healthy	0.108019	0.144654	0.296884	7
CAACTAGGTCCGACGT-1	bal_Mac	bal_healthy	0.0544645	0.141324	0.321003	7
CAACTAGGTCGGGTCT-1-1	bal_Mac	bal_healthy	0.0147098	0.0946281	0.361185	7
CAACTAGTCGAGGTAG-1-1	bal_Mac	bal_healthy	0.28216	0.218136	0.138413	7
CAACTAGTCGGGAGTA-1-1	bal_Mac	bal_healthy	0.0727986	0.0753706	0.335682	7
CAACTAGTCTACGAGT-1	bal_Mac	bal_healthy	0.077123	0.0537263	0.184691	7
CAACTAGTCTCGCATC-1-1	bal_Mac	bal_healthy	0.244393	0.177387	0.191051	7
CAACTAGTCTTGCCGT-1	bal_Mac	bal_healthy	0.218357	0.0913421	0.236904	7
CAAGAAAAGAACTGTA-1-1	bal_Mac	bal_healthy	0.103646	0.0560317	0.2333	7
CAAGAAAAGGAGTACC-1	bal_Mac	bal_healthy	0.0841079	0.0305187	0.173444	7
CAAGAAAAGTATGACA-1	bal_Mac	bal_healthy	0.0807261	0.18703	0.241198	7
CAAGAAACACGAGGTA-1-1	bal_Mac	bal_healthy	0.118214	0.0952234	0.369673	7
CAAGAAACACTTGGAT-1	bal_Mac	bal_healthy	0.109542	0.0687816	0.237539	7
CAAGAAACAGTCGTGC-1	bal_Mac	bal_healthy	0.0666214	0.151057	0.0890622	7
CAAGAAACATCCTTGC-1	bal_Mac	bal_healthy	0.12528	0.0840135	0.297996	7
CAAGAAACATCTGGTA-1	bal_Mac	bal_healthy	0.120764	0.0836662	0.228419	7
CAAGAAAGTCAGAGGT-1	bal_Mac	bal_healthy	0.0891672	0.0762276	0.281043	7
CAAGAAAGTCCGAAGA-1	bal_Mac	bal_healthy	0.162333	0.216669	0.352056	7
CAAGAAAGTGTGCGTC-1-1	bal_Mac	bal_healthy	0.20639	0.26939	0.229143	7
CAAGAAAGTTCCGGCA-1	bal_DC2	bal_healthy	0.0957255	0.0585931	0.26827	7
CAAGAAATCAGTTGAC-1	bal_Mac	bal_healthy	0.0804581	0.173726	0.246964	7
CAAGAAATCCGTAGGC-1	bal_Mac	bal_healthy	0.00455509	0.0549754	0.211659	7
CAAGAAATCCTATTCA-1	bal_Mac	bal_healthy	0.116254	0.191505	0.229155	7
CAAGATCAGACCCACC-1	bal_Mac	bal_healthy	0.085062	0.0169824	0.291741	7
CAAGATCAGACGCACA-1	bal_Mac	bal_healthy	0.124335	0.0533139	0.173359	7
CAAGATCAGGTAGCCA-1	bal_Mac	bal_healthy	0.151234	0.156868	0.31325	7
CAAGATCCACCGAAAG-1	bal_Mac	bal_healthy	0.0740842	0.0303652	0.316672	7
CAAGATCCACGAGAGT-1	bal_Mac	bal_healthy	0.121428	0.00881429	0.280836	7
CAAGATCCACTTGGAT-1	bal_Mac	bal_healthy	0.158677	0.0798239	0.236027	7
CAAGATCGTCTAACGT-1	bal_Mac	bal_healthy	0.121266	0.134395	0.26388	7
CAAGATCGTGCACGAA-1	bal_Mac	bal_healthy	0.146512	0.168348	0.153484	7
CAAGATCGTGGTACAG-1	bal_Mac	bal_healthy	0.158093	0.109296	0.410212	7
CAAGATCTCCCTCTTT-1	bal_Mac	bal_healthy	0.126161	0.148439	0.406594	7
CAAGATCTCTCTTGAT-1	bal_Mac	bal_healthy	0.190839	0.0629986	0.405288	7
CAAGATCTCTGCCAGG-1	bal_Mac	bal_healthy	0.0871965	0.226545	0.26867	7
CAAGGCCAGAAGGGTA-1	bal_Mac	bal_healthy	0.159081	0.164815	0.269739	7
CAAGGCCAGATAGCAT-1	bal_Mac	bal_healthy	0.0769743	0.137653	0.151277	7
CAAGGCCAGATGCCAG-1	bal_Mac	bal_healthy	0.182192	0.16211	0.35912	7
CAAGGCCAGCGTGAAC-1-1	bal_Mac	bal_healthy	0.13726	0.168565	0.254153	7
CAAGGCCAGCTATGCT-1	bal_Mac	bal_healthy	0.0899098	0.171898	0.20246	7
CAAGGCCCAGATGGCA-1	bal_Mac	bal_healthy	0.154827	0.0926637	0.163466	7
CAAGGCCCAGCTATTG-1	bal_Mac	bal_healthy	0.0490601	0.134349	0.294761	7
CAAGGCCGTAAGTTCC-1	bal_Mac	bal_healthy	0.124685	0.209012	0.272531	7
CAAGGCCGTCTGCGGT-1	bal_Mac	bal_healthy	0.0547685	0.0916272	0.205762	7
CAAGGCCTCATGGTCA-1	bal_Mac	bal_healthy	0.126402	0.0796489	0.361164	7
CAAGGCCTCCCAAGAT-1-1	bal_Mac	bal_healthy	0.0650711	0.125036	0.216134	7
CAAGGCCTCTGACCTC-1	bal_Mac	bal_healthy	0.0953698	0.141958	0.309971	7
CAAGGCCTCTGCTGTC-1	bal_Mac	bal_healthy	0.0866213	0.0806859	0.213495	7
CAAGTTGAGACACTAA-1	bal_Mac	bal_healthy	0.23882	0.113261	0.151099	7
CAAGTTGAGATATGCA-1	bal_Mac	bal_healthy	0.0482063	0.0766285	0.246244	7
CAAGTTGAGCAGATCG-1	bal_Mac	bal_healthy	0.093641	0.0683944	0.249248	7
CAAGTTGAGCCACGTC-1	bal_Mac	bal_healthy	0.115678	0.0197517	0.145568	7
CAAGTTGAGTGCTGCC-1	bal_DC2	bal_healthy	0.075192	0.0739094	0.179785	7
CAAGTTGAGTTTGCGT-1	bal_Mac	bal_healthy	0.153849	0.17599	0.305233	7
CAAGTTGCAAAGCGGT-1	bal_Mac	bal_healthy	0.193934	0.043133	0.165366	7
CAAGTTGCACATGTGT-1	bal_Mac	bal_healthy	0.0322324	0.0315809	0.426705	7
CAAGTTGCACGAGGTA-1	bal_Mac	bal_healthy	0.0959053	0.0955257	0.227124	7
CAAGTTGCAGCATACT-1	bal_Mac	bal_healthy	0.0856132	0.0649009	0.224228	7
CAAGTTGCAGCCAGAA-1	bal_Mac	bal_healthy	0.074665	0.103762	0.346929	7
CAAGTTGCATGGTCAT-1	bal_Mac	bal_healthy	0.138475	0.0471777	0.360204	7
CAAGTTGGTCAAAGCG-1	bal_Mac	bal_healthy	0.0262271	-0.0468005	0.130785	7
CAAGTTGGTCAGGACA-1	bal_Mac	bal_healthy	0.188766	0.201835	0.364529	7
CAAGTTGGTCGGGTCT-1	bal_DC2	bal_healthy	0.249896	-0.0126007	0.124801	7
CAAGTTGTCAAAGACA-1	bal_Mac	bal_healthy	0.084167	-0.0289599	0.192134	7
CAAGTTGTCCTTGGTC-1	bal_Mac	bal_healthy	0.127063	0.0979332	0.235468	7
CAAGTTGTCTCAACTT-1	bal_Mac	bal_healthy	0.173966	0.125115	0.162317	7
CAAGTTGTCTGATACG-1	bal_DC2	bal_healthy	0.084263	0.156139	0.276735	7
CACAAACAGATGCCTT-1	bal_Mac	bal_healthy	0.0133839	-0.0242595	0.196375	7
CACAAACAGCCACCTG-1	bal_Mac	bal_healthy	0.242683	0.102553	0.347661	7
CACAAACAGCCCGAAA-1	bal_Mac	bal_healthy	0.092606	0.076663	0.318054	7
CACAAACAGGCCCTCA-1	bal_Mac	bal_healthy	0.0650248	0.0947649	0.210517	7
CACAAACAGGGCTTGA-1	bal_Mac	bal_healthy	0.0573695	0.0283887	0.367098	7
CACAAACAGTTCGCGC-1	bal_Mac	bal_healthy	0.0820784	0.0353567	0.181466	7
CACAAACCAGATGAGC-1	bal_Mac	bal_healthy	0.164559	0.163642	0.151616	7
CACAAACCAGCGTAAG-1	bal_Mac	bal_healthy	0.117376	0.121493	0.0852041	7
CACAAACCAGTAGAGC-1	bal_Mac	bal_healthy	0.0323655	0.0962944	0.221823	7
CACAAACCATTAGGCT-1	bal_Mac	bal_healthy	0.0741642	0.0915155	0.342357	7
CACAAACCATTGCGGC-1	bal_Mac	bal_healthy	0.109242	0.153981	0.260676	7
CACAAACGTAAGGGAA-1	bal_Mac	bal_healthy	0.110791	-0.0330995	0.33321	7
CACAAACGTCCTCCAT-1	bal_Mac	bal_healthy	0.126348	0.19988	0.249286	7
CACAAACGTGCCTGCA-1	bal_Mac	bal_healthy	0.134371	0.0607025	0.365459	7
CACAAACGTTGGTTTG-1	bal_Mac	bal_healthy	0.0876942	0.164268	0.227018	7
CACAAACGTTTGTGTG-1	bal_Mac	bal_healthy	0.157578	0.172849	0.288551	7
CACAAACTCAAACGGG-1	bal_Mac	bal_healthy	0.14034	0.153529	0.332302	7
CACAAACTCACTTATC-1	bal_Mac	bal_healthy	0.0130023	0.0381328	0.195846	7
CACAAACTCCTCAACC-1	bal_Mac	bal_healthy	0.113489	0.077009	0.29191	7
CACAAACTCCTTAATC-1	bal_Mac	bal_healthy	0.121758	0.075031	0.321326	7
CACAAACTCGCATGAT-1	bal_Mac	bal_healthy	0.118911	0.161255	0.254101	7
CACAAACTCGCTGATA-1	bal_Mac	bal_healthy	0.0687836	0.0216654	0.197394	7
CACAAACTCTGCTGTC-1	bal_Mac	bal_healthy	0.0636484	0.0999971	0.171306	7
CACAAACTCTTCATGT-1	bal_Mac	bal_healthy	0.179662	0.0857123	0.185044	7
CACACAAAGAAGGACA-1	bal_Mac	bal_healthy	0.08374	0.0910238	0.388173	7
CACACAAAGAGCTATA-1-1	bal_Mac	bal_healthy	0.243163	0.155141	0.292617	7
CACACAAAGCGTAATA-1	bal_Mac	bal_healthy	0.0506132	0.110279	0.313709	7
CACACAAAGGCTAGAC-1	bal_Mac	bal_healthy	0.125944	0.173774	0.297263	7
CACACAAAGGGCATGT-1	bal_Mac	bal_healthy	0.180923	0.112606	0.263624	7
CACACAAAGTGGTAGC-1	bal_Mac	bal_healthy	0.127697	0.114726	0.218739	7
CACACAACAATCTACG-1	bal_Mac	bal_healthy	0.0940727	0.0975261	0.250995	7
CACACAACACACATGT-1	bal_Mac	bal_healthy	0.213688	0.213273	0.38695	7
CACACAACAGACGCAA-1	bal_Mac	bal_healthy	0.0991952	0.0619458	0.20477	7
CACACAACAGATGAGC-1	bal_Mac	bal_healthy	0.0905187	0.0342554	0.328747	7
CACACAACAGGGTTAG-1	bal_Mac	bal_healthy	0.222632	0.10354	0.166863	7
CACACAACATACTACG-1	bal_Mac	bal_healthy	0.223189	0.131414	0.324048	7
CACACAAGTCGAACAG-1	bal_Mac	bal_healthy	0.0715307	0.125515	0.333521	7
CACACAAGTCTGATTG-1-1	bal_Mac	bal_healthy	0.0692745	0.151614	0.19042	7
CACACAATCAAACGGG-1	bal_Mac	bal_healthy	0.133354	0.114544	0.250484	7
CACACAATCCCTAACC-1	bal_Mac	bal_healthy	0.0977325	0.0681467	0.198226	7
CACACAATCCTCAACC-1	bal_Mac	bal_healthy	0.0478778	0.0330217	0.407073	7
CACACCTAGAATGTGT-1	bal_Mac	bal_healthy	0.0922879	0.110068	0.379135	7
CACACCTAGCAAATCA-1	bal_Mac	bal_healthy	0.114359	0.171853	0.365706	7
CACACCTAGCCGTCGT-1	bal_Mac	bal_healthy	0.132732	0.105703	0.321366	7
CACACCTAGCTAAGAT-1	bal_Mac	bal_healthy	0.156184	0.159952	0.328743	7
CACACCTCAGGTCTCG-1	bal_DC2	bal_healthy	0.0840951	0.114788	0.168787	7
CACACCTGTCAAAGAT-1	bal_Mac	bal_healthy	0.0688534	-0.0355046	0.191919	7
CACACCTGTCATGCAT-1	bal_Mac	bal_healthy	0.116367	0.117319	0.325338	7
CACACCTTCAGAGGTG-1	bal_Mac	bal_healthy	0.150149	0.168071	0.329087	7
CACACCTTCAGCGATT-1-1	bal_Mac	bal_healthy	0.260645	0.1089	0.308714	7
CACACCTTCCCACTTG-1	bal_Mac	bal_healthy	0.0979841	0.0347912	0.222072	7
CACACCTTCGCCTGTT-1	bal_Mac	bal_healthy	0.0722057	0.138174	0.195979	7
CACACCTTCTCAAGTG-1	bal_Mac	bal_healthy	0.0603641	0.172683	0.289518	7
CACACTCAGCTGATAA-1	bal_Mac	bal_healthy	0.0926014	0.111411	0.414052	7
CACACTCAGGCACATG-1	bal_Mac	bal_healthy	0.101765	0.158776	0.338322	7
CACACTCCACATTAGC-1	bal_Mac	bal_healthy	0.125759	0.110269	0.301828	7
CACACTCCACCGCTAG-1	bal_Mac	bal_healthy	0.0850398	-0.0640302	0.176699	7
CACACTCGTTATGTGC-1	bal_Mac	bal_healthy	0.211732	-0.011782	0.31928	7
CACACTCGTTCAACCA-1	bal_Mac	bal_healthy	0.127581	0.132512	0.273622	7
CACACTCGTTGGTAAA-1	bal_Mac	bal_healthy	0.0832542	0.0436058	0.150445	7
CACACTCGTTTAGGAA-1	bal_Mac	bal_healthy	0.130594	0.0645496	0.205475	7
CACACTCTCAAAGTAG-1	bal_Mac	bal_healthy	0.253604	0.209444	0.316657	7
CACACTCTCACAAACC-1	bal_Mac	bal_healthy	0.139908	0.0763376	0.562095	7
CACACTCTCCGCATAA-1	bal_Mac	bal_healthy	0.169492	0.101488	0.380821	7
CACACTCTCCGTACAA-1	bal_Mac	bal_healthy	0.175986	0.0924325	0.274397	7
CACACTCTCCTAGTGA-1	bal_Mac	bal_healthy	0.11901	0.2042	0.303257	7
CACACTCTCGTATCAG-1	bal_Mac	bal_healthy	0.155425	0.0436458	0.181989	7
CACAGGCAGGACGAAA-1-1	bal_Mac	bal_healthy	0.209772	0.208635	0.344515	7
CACAGGCAGGCCCGTT-1	bal_Mac	bal_healthy	0.131484	0.0353534	0.228316	7
CACAGGCAGTTGTCGT-1	bal_Mac	bal_healthy	0.127636	0.0284205	0.242993	7
CACAGGCCAAGAAAGG-1	bal_Mac	bal_healthy	0.1378	0.110859	0.372163	7
CACAGGCCACGAGAGT-1	bal_Mac	bal_healthy	0.131277	0.191307	0.270872	7
CACAGGCCACGGTAGA-1	bal_Mac	bal_healthy	0.104458	0.149113	0.280136	7
CACAGGCCATACTACG-1	bal_Mac	bal_healthy	0.190857	0.195621	0.186736	7
CACAGGCCATCCGTGG-1	bal_Mac	bal_healthy	0.0965133	0.0650743	0.278316	7
CACAGGCCATTCTTAC-1	bal_Mac	bal_healthy	0.111363	0.0763017	0.336012	7
CACAGGCGTAACGTTC-1	bal_Mac	bal_healthy	0.0657158	-0.0542801	0.461416	7
CACAGGCGTTACTGAC-1-1	bal_Mac	bal_healthy	0.101709	-0.0254407	0.23367	7
CACAGGCGTTAGTGGG-1-1	bal_Mac	bal_healthy	0.110687	0.0917724	0.235412	7
CACAGGCTCACCCGAG-1	bal_Mac	bal_healthy	0.0701802	0.060116	0.224184	7
CACAGGCTCCGTAGTA-1	bal_Mac	bal_healthy	0.27731	0.192493	0.374169	7
CACAGGCTCGCGGATC-1	bal_Mac	bal_healthy	0.155762	0.156033	0.367452	7
CACAGGCTCTTTACGT-1	bal_Mac	bal_healthy	0.194265	0.105471	0.247487	7
CACAGTAAGAAGGTGA-1	bal_Mac	bal_healthy	0.107823	0.0879526	0.293378	7
CACAGTAAGACCCACC-1	bal_Mac	bal_healthy	0.00229734	-0.0250361	0.216701	7
CACAGTAAGAGTACCG-1	bal_Mac	bal_healthy	0.174419	0.132945	0.24693	7
CACAGTAAGGGCTTCC-1	bal_Mac	bal_healthy	0.162204	0.191734	0.307172	7
CACAGTAAGTCGAGTG-1	bal_Mac	bal_healthy	0.0436336	0.108952	0.20013	7
CACAGTAAGTTATCGC-1	bal_Mac	bal_healthy	0.0692553	0.0305179	0.247019	7
CACAGTACATACGCTA-1	bal_Mac	bal_healthy	0.163875	0.0859502	0.238572	7
CACAGTACATCGACGC-1	bal_Mac	bal_healthy	0.0850242	0.171423	0.215019	7
CACAGTAGTATAAACG-1-2	bal_Mac	bal_healthy	0.0809884	0.101425	0.228196	7
CACAGTAGTCTCCCTA-1	bal_Mac	bal_healthy	0.0488363	0.101345	0.294677	7
CACAGTAGTGCACTTA-1	bal_Mac	bal_healthy	0.0787077	0.0816213	0.34252	7
CACAGTATCAAACGGG-1	bal_Mac	bal_healthy	0.0423736	0.0855903	0.218487	7
CACAGTATCTTGCAAG-1	bal_Mac	bal_healthy	0.104801	0.151736	0.278666	7
CACATAGAGAACTCGG-1	bal_Mac	bal_healthy	0.0476191	0.118869	0.155114	7
CACATAGAGACAGGCT-1	bal_Mac	bal_healthy	0.0936013	-0.00979811	0.353832	7
CACATAGAGCGCTCCA-1	bal_Mac	bal_healthy	0.0774294	0.114038	0.285995	7
CACATAGAGGATGGAA-1	bal_Mac	bal_healthy	-0.00354482	0.234264	0.280018	7
CACATAGAGGATTCGG-1	bal_Mac	bal_healthy	0.0727255	0.130311	0.361608	7
CACATAGAGGCGATAC-1	bal_Mac	bal_healthy	0.0106741	0.110734	0.405573	7
CACATAGCAAATCCGT-1-1	bal_Mac	bal_healthy	0.0705297	0.0050066	0.214803	7
CACATAGCAATGGACG-1	bal_Mac	bal_healthy	-0.017137	-0.0896802	0.212226	7
CACATAGCATGCAATC-1	bal_Mac	bal_healthy	0.0505485	0.108632	0.31348	7
CACATAGCATGGATGG-1	bal_Mac	bal_healthy	0.0375742	-0.00152157	0.174914	7
CACATAGCATTGGCGC-1	bal_Mac	bal_healthy	0.00805716	0.014338	0.319757	7
CACATAGGTAGCGTAG-1	bal_Mac	bal_healthy	0.113599	0.070946	0.239893	7
CACATAGGTCTGATCA-1	bal_Mac	bal_healthy	0.232564	0.0128118	0.247104	7
CACATAGGTTAAAGAC-1-1	bal_Mac	bal_healthy	0.157783	0.0984501	0.256713	7
CACATAGGTTCTGAAC-1	bal_Mac	bal_healthy	0.0915227	0.204073	0.263703	7
CACATAGGTTGTGGAG-1	bal_Mac	bal_healthy	0.169976	0.127027	0.15074	7
CACATAGTCAGGATCT-1	bal_Mac	bal_healthy	0.0494098	0.0959934	0.270248	7
CACATAGTCCGCGCAA-1	bal_Mac	bal_healthy	0.209868	0.105181	0.315901	7
CACATAGTCTGTTGAG-1	bal_Mac	bal_healthy	0.0610668	0.016248	0.225772	7
CACATTTAGAAGATTC-1	bal_Mac	bal_healthy	0.0850386	0.0917758	0.375064	7
CACATTTAGAAGGACA-1	bal_Mac	bal_healthy	-0.00293577	0.0636966	0.23854	7
CACATTTAGGAGTCTG-1	bal_Mac	bal_healthy	0.134182	0.0969197	0.120693	7
CACATTTAGTACATGA-1	bal_Mac	bal_healthy	0.119246	0.0542961	0.334961	7
CACATTTAGTCCAGGA-1	bal_Mac	bal_healthy	0.0869567	0.127913	0.268645	7
CACATTTAGTTGTCGT-1	bal_Mac	bal_healthy	0.0977713	0.173071	0.272912	7
CACATTTCACGGTAAG-1	bal_Mac	bal_healthy	0.221057	0.104978	0.357792	7
CACATTTCATCCAACA-1	bal_Mac	bal_healthy	0.121352	-0.00999622	0.181938	7
CACATTTGTTCTGGTA-1	bal_Mac	bal_healthy	0.262948	0.185341	0.397168	7
CACATTTGTTGAACTC-1	bal_Mac	bal_healthy	0.125333	0.0877948	0.299473	7
CACATTTGTTTAGCTG-1	bal_Mac	bal_healthy	0.43717	0.1894	0.417204	7
CACATTTGTTTGTTGG-1	bal_Mac	bal_healthy	0.0721543	0.163156	0.262876	7
CACATTTTCGTTTATC-1	bal_Mac	bal_healthy	0.119536	-0.0494026	0.187708	7
CACCACTAGATACACA-1	bal_Mac	bal_healthy	0.0735331	0.0968546	0.215736	7
CACCACTAGATCTGCT-1	bal_Mac	bal_healthy	0.0973525	0.202032	0.22501	7
CACCACTAGATGCCTT-1	bal_Mac	bal_healthy	0.0720253	0.0469587	0.334219	7
CACCACTAGATGGCGT-1	bal_Mac	bal_healthy	0.0497342	0.119391	0.249428	7
CACCACTAGCTAGTTC-1	bal_Mac	bal_healthy	0.0820604	0.103609	0.248623	7
CACCACTAGTCGTACT-1	bal_Mac	bal_healthy	0.104124	0.152545	0.307406	7
CACCACTCAATGTTGC-1	bal_Mac	bal_healthy	0.080706	0.0407151	0.276299	7
CACCACTCAGACGCTC-1	bal_Mac	bal_healthy	0.154099	0.199884	0.405599	7
CACCACTCAGCCTTGG-1	bal_Mac	bal_healthy	0.11487	0.199061	0.476839	7
CACCACTCAGCGATCC-1	bal_Mac	bal_healthy	0.0940226	0.121172	0.271778	7
CACCACTCAGCTCCGA-1	bal_Mac	bal_healthy	0.127734	0.146728	0.279684	7
CACCACTCAGCTCGAC-1	bal_Mac	bal_healthy	0.219432	0.276517	0.566015	7
CACCACTCAGCTTCGG-1-1	bal_Mac	bal_healthy	0.110699	0.106965	0.333147	7
CACCACTCATAGTAAG-1	bal_Mac	bal_healthy	0.19189	0.110971	0.274829	7
CACCACTCATATGGTC-1	bal_Mac	bal_healthy	0.244677	0.132849	0.261595	7
CACCACTCATCCGTGG-1	bal_Mac	bal_healthy	0.0836865	0.103359	0.477196	7
CACCACTGTATATGGA-1	bal_Mac	bal_healthy	0.130976	0.122747	0.382335	7
CACCACTGTATGAATG-1	bal_Mac	bal_healthy	0.226717	0.164782	0.459896	7
CACCACTGTCGACTGC-1	bal_Mac	bal_healthy	0.280832	0.255723	0.271687	7
CACCACTTCAGTGTTG-1	bal_Mac	bal_healthy	0.152019	0.012307	0.244766	7
[truncated: 197,131 more rows]

## Sheet: Supp Table 7
Supplementary Table 7: Statistical analysis values for Figure 2F.
	diff	lwr	upr	p adj	celltype	enrichment	test
Mild-Healthy	0.142241	-0.0195042	0.303986	0.0843519	bal_Mac	TNF	n.s.
Severe-Healthy	0.357145	0.21707	0.49722	0.000146865	bal_Mac	TNF	*
Severe-Mild	0.214904	0.0748292	0.35498	0.00519631	bal_Mac	TNF	*
Mild-Healthy1	0.466432	0.243419	0.689445	0.000646296	bal_Mac	IFN	*
Severe-Healthy1	0.550407	0.357272	0.743542	6.14069e-05	bal_Mac	IFN	*
Severe-Mild1	0.0839743	-0.109161	0.277109	0.474853	bal_Mac	IFN	n.s.
Mild-Healthy2	0.156164	0.043173	0.269155	0.00969672	bal_Mac	JAK	*
Severe-Healthy2	0.229935	0.132081	0.327788	0.000273703	bal_Mac	JAK	*
Severe-Mild2	0.0737704	-0.0240828	0.171624	0.143699	bal_Mac	JAK	n.s.
Mild-Healthy3	0.306985	0.000529236	0.613442	0.0496254	bal_DC2	TNF	*
Severe-Healthy3	0.233125	-0.0322734	0.498524	0.0847224	bal_DC2	TNF	n.s.
Severe-Mild3	-0.07386	-0.339259	0.191539	0.725655	bal_DC2	TNF	n.s.
Mild-Healthy4	0.764688	0.373974	1.1554	0.00103717	bal_DC2	IFN	*
Severe-Healthy4	0.503352	0.164984	0.841721	0.00627656	bal_DC2	IFN	*
Severe-Mild4	-0.261336	-0.599704	0.077033	0.133039	bal_DC2	IFN	n.s.
Mild-Healthy5	0.216289	0.0261874	0.40639	0.0274648	bal_DC2	JAK	*
Severe-Healthy5	0.114665	-0.049967	0.279298	0.181948	bal_DC2	JAK	n.s.
Severe-Mild5	-0.101623	-0.266256	0.0630093	0.249057	bal_DC2	JAK	n.s.
Mild-Healthy6	-0.159193	-0.692435	0.374049	0.746098	DC3	TNF	n.s.
Severe-Healthy6	-0.598686	-1.17907	-0.0183053	0.0420516	DC3	TNF	*
Severe-Mild6	-0.439493	-1.00071	0.121728	0.148544	DC3	TNF	n.s.
Mild-Healthy7	1.94855	-0.309627	4.20673	0.101731	DC3	IFN	n.s.
Severe-Healthy7	0.350128	-2.10768	2.80793	0.934997	DC3	IFN	n.s.
Severe-Mild7	-1.59842	-3.97509	0.778242	0.239391	DC3	IFN	n.s.
Mild-Healthy8	0.0372184	-0.0578135	0.13225	0.606231	DC3	JAK	n.s.
Severe-Healthy8	0.00875423	-0.0946785	0.112187	0.97652	DC3	JAK	n.s.
Severe-Mild8	-0.0284642	-0.128482	0.071554	0.766125	DC3	JAK	n.s.
Mild-Healthy9	-0.103463	-0.281645	0.0747191	0.340078	CD14_mono	TNF	n.s.
Severe-Healthy9	-0.130324	-0.324258	0.0636095	0.23992	CD14_mono	TNF	n.s.
Severe-Mild9	-0.026861	-0.214392	0.16067	0.93431	CD14_mono	TNF	n.s.
Mild-Healthy10	0.677447	0.223484	1.13141	0.00244002	CD14_mono	IFN	*
Severe-Healthy10	0.126823	-0.36727	0.620916	0.804863	CD14_mono	IFN	n.s.
Severe-Mild10	-0.550624	-1.02841	-0.0728422	0.0210145	CD14_mono	IFN	*
Mild-Healthy11	-0.0176784	-0.0854074	0.0500507	0.798975	CD14_mono	JAK	n.s.
Severe-Healthy11	-0.022713	-0.0964294	0.0510033	0.732137	CD14_mono	JAK	n.s.
Severe-Mild11	-0.00503466	-0.0763174	0.0662481	0.983586	CD14_mono	JAK	n.s.
Mild-Healthy12	-0.134321	-0.411112	0.142471	0.466931	CD83_CD14_mono	TNF	n.s.
Severe-Healthy12	-0.276269	-0.577529	0.0249906	0.0775058	CD83_CD14_mono	TNF	n.s.
Severe-Mild12	-0.141948	-0.433263	0.149366	0.464091	CD83_CD14_mono	TNF	n.s.
Mild-Healthy13	1.05747	0.507544	1.6074	0.000122315	CD83_CD14_mono	IFN	*
Severe-Healthy13	0.204231	-0.394312	0.802774	0.682864	CD83_CD14_mono	IFN	n.s.
Severe-Mild13	-0.853241	-1.43202	-0.274458	0.00275294	CD83_CD14_mono	IFN	*
Mild-Healthy14	-0.02122	-0.104922	0.0624819	0.809118	CD83_CD14_mono	JAK	n.s.
Severe-Healthy14	-0.0473601	-0.138461	0.0437411	0.418647	CD83_CD14_mono	JAK	n.s.
Severe-Mild14	-0.02614	-0.114234	0.0619537	0.748716	CD83_CD14_mono	JAK	n.s.
Mild-Healthy15	-0.493496	-1.06394	0.0769477	0.100625	DC2	TNF	n.s.
Severe-Healthy15	-0.856816	-1.47769	-0.235945	0.00510927	DC2	TNF	*
Severe-Mild15	-0.36332	-0.963695	0.237055	0.311013	DC2	TNF	n.s.
Mild-Healthy16	0.588299	-1.58794	2.76453	0.786162	DC2	IFN	n.s.
Severe-Healthy16	-0.946943	-3.31556	1.42167	0.593831	DC2	IFN	n.s.
Severe-Mild16	-1.53524	-3.82566	0.75518	0.241591	DC2	IFN	n.s.
Mild-Healthy17	0.0604521	-0.00789204	0.128796	0.0913844	DC2	JAK	n.s.
Severe-Healthy17	0.0279323	-0.0464535	0.102318	0.630822	DC2	JAK	n.s.
Severe-Mild17	-0.0325198	-0.10445	0.0394103	0.51518	DC2	JAK	n.s.
Mild-Healthy18	-0.416537	-0.677416	-0.155659	0.00120455	CD16_mono	TNF	*
Severe-Healthy18	-0.588171	-0.872111	-0.304231	4.21455e-05	CD16_mono	TNF	*
Severe-Mild18	-0.171634	-0.4462	0.102933	0.288517	CD16_mono	TNF	n.s.
Mild-Healthy19	1.18568	0.307979	2.06339	0.00616462	CD16_mono	IFN	*
Severe-Healthy19	0.471203	-0.48409	1.4265	0.455594	CD16_mono	IFN	n.s.
Severe-Mild19	-0.71448	-1.63824	0.209277	0.155212	CD16_mono	IFN	n.s.
Mild-Healthy20	-0.0573633	-0.126459	0.0117323	0.119187	CD16_mono	JAK	n.s.
Severe-Healthy20	-0.0741441	-0.149348	0.00105957	0.0539599	CD16_mono	JAK	n.s.
Severe-Mild20	-0.0167808	-0.0895019	0.0559402	0.838869	CD16_mono	JAK	n.s.
Mild-Healthy30	-0.544735	-0.847966	-0.241503	0.000321469	CD1_CD16_mono	TNF	*
Severe-Healthy30	-0.698918	-1.03293	-0.364904	4.07002e-05	CD1_CD16_mono	TNF	*
Severe-Mild30	-0.154183	-0.482645	0.174279	0.488234	CD1_CD16_mono	TNF	n.s.
Mild-Healthy31	1.57621	0.0846618	3.06776	0.0365962	CD1_CD16_mono	IFN	*
Severe-Healthy31	1.05549	-0.587471	2.69846	0.268708	CD1_CD16_mono	IFN	n.s.
Severe-Mild31	-0.520719	-2.13637	1.09494	0.709912	CD1_CD16_mono	IFN	n.s.
Mild-Healthy32	-0.114209	-0.254196	0.0257776	0.127118	CD1_CD16_mono	JAK	n.s.
Severe-Healthy32	-0.156505	-0.310702	-0.00230745	0.0460982	CD1_CD16_mono	JAK	*
Severe-Mild32	-0.0422957	-0.19393	0.109339	0.773046	CD1_CD16_mono	JAK	n.s.
Mild-Healthy36	-0.279092	-1.14411	0.585925	0.703143	DC1	TNF	n.s.
Severe-Healthy36	-0.831921	-1.85426	0.190421	0.126152	DC1	TNF	n.s.
Severe-Mild36	-0.552828	-1.55759	0.451936	0.369918	DC1	TNF	n.s.
Mild-Healthy37	-2.23743	-5.38517	0.91031	0.199245	DC1	IFN	n.s.
Severe-Healthy37	-3.785	-7.50523	-0.0647703	0.0456032	DC1	IFN	*
Severe-Mild37	-1.54757	-5.20384	2.1087	0.549198	DC1	IFN	n.s.
Mild-Healthy38	0.109826	-0.00389626	0.223549	0.0597767	DC1	JAK	n.s.
Severe-Healthy38	0.104058	-0.0303474	0.238464	0.151122	DC1	JAK	n.s.
Severe-Mild38	-0.00576794	-0.137863	0.126327	0.993468	DC1	JAK	n.s.

## Sheet: Supp Table 8
Supplementary Table 8: Statistical analysis values for Figure 2K and Extended Data 3F
	p adj	interaction	sig
Asymptomatic-Healthy	0.999946	MK_CD38pos	n.s.
Mild-Healthy	0.691384	MK_CD38pos	n.s.
Moderate-Healthy	0.00794561	MK_CD38pos	*
Severe-Healthy	0.455146	MK_CD38pos	n.s.
Critical-Healthy	0.841337	MK_CD38pos	n.s.
LPS_90mins-Healthy	0.999944	MK_CD38pos	n.s.
LPS_10hours-Healthy	0.996098	MK_CD38pos	n.s.
Asymptomatic-Healthy1	0.803744	MK_CD38neg	n.s.
Mild-Healthy1	0.999898	MK_CD38neg	n.s.
Moderate-Healthy1	0.998495	MK_CD38neg	n.s.
Severe-Healthy1	0.999998	MK_CD38neg	n.s.
Critical-Healthy1	0.999996	MK_CD38neg	n.s.
LPS_90mins-Healthy1	0.00350257	MK_CD38neg	*
LPS_10hours-Healthy1	0.999987	MK_CD38neg	n.s.
Asymptomatic-Healthy2	0.881847	erythroid_CD38pos	n.s.
Mild-Healthy2	0.9898	erythroid_CD38pos	n.s.
Moderate-Healthy2	0.837334	erythroid_CD38pos	n.s.
Severe-Healthy2	0.945031	erythroid_CD38pos	n.s.
Critical-Healthy2	0.999678	erythroid_CD38pos	n.s.
LPS_90mins-Healthy2	0.873881	erythroid_CD38pos	n.s.
LPS_10hours-Healthy2	0.999997	erythroid_CD38pos	n.s.
Asymptomatic-Healthy3	0.997484	erythroid_CD38neg	n.s.
Mild-Healthy3	0.922489	erythroid_CD38neg	n.s.
Moderate-Healthy3	0.999992	erythroid_CD38neg	n.s.
Severe-Healthy3	0.965923	erythroid_CD38neg	n.s.
Critical-Healthy3	0.999985	erythroid_CD38neg	n.s.
LPS_90mins-Healthy3	0.758938	erythroid_CD38neg	n.s.
LPS_10hours-Healthy3	0.99961	erythroid_CD38neg	n.s.
Asymptomatic-Healthy4	0.999981	myeloid_CD38pos	n.s.
Mild-Healthy4	0.816245	myeloid_CD38pos	n.s.
Moderate-Healthy4	0.999997	myeloid_CD38pos	n.s.
Severe-Healthy4	0.998814	myeloid_CD38pos	n.s.
Critical-Healthy4	0.999993	myeloid_CD38pos	n.s.
LPS_90mins-Healthy4	0.999999	myeloid_CD38pos	n.s.
LPS_10hours-Healthy4	0.99535	myeloid_CD38pos	n.s.
Asymptomatic-Healthy5	0.249706	myeloid_CD38neg	n.s.
Mild-Healthy5	0.00869695	myeloid_CD38neg	*
Moderate-Healthy5	0.0237733	myeloid_CD38neg	*
Severe-Healthy5	0.128072	myeloid_CD38neg	n.s.
Critical-Healthy5	0.0916863	myeloid_CD38neg	n.s.
LPS_90mins-Healthy5	0.996148	myeloid_CD38neg	n.s.
LPS_10hours-Healthy5	0.974905	myeloid_CD38neg	n.s.

## Sheet: Supp Table 9
Supplementary Table 9: Clonality logLM trend
CellType	OR	LCI	UCI	Pvalue	FDR
CD4.CM	0.842629	0.70819	1.00259	0.0535009	0.118891
CD4.EM	0.378602	0.060466	2.37059	0.299378	0.472703
CD4.IL22	0.59841	0.427028	0.838575	0.00285788	0.0100866
CD4.Prolif	4.82164e-05	0	Inf	0.988328	0.993319
CD4.Th1	0.0040748	0	Inf	0.992608	0.993319
CD4.Tfh	0.536461	0.292936	0.982435	0.043653	0.109132
Treg	468.102	0	Inf	0.992845	0.993319
CD8.Prolif	2.3084	1.29313	4.12078	0.00466238	0.0155413
CD8.TE	1.81865	1.57687	2.09751	2.07822e-16	2.49387e-15
CD8.EM	0.870154	0.72842	1.03947	0.125208	0.25905

## Sheet: Supp Table 10
Supplementary Table 10: Clonality logLM Symptom Onset trend
CellType	OR	LCI	UCI	Pvalue	FDR
CD4.CM	0.980293	0.975082	0.985531	2.46897e-13	1.76355e-12
CD4.EM	0.93054	0.882053	0.981693	0.00837064	0.0199301
CD4.IL22	0.98199	0.971357	0.99274	0.00106906	0.00356354
CD4.Prolif	0.966102	0.899241	1.03793	0.345948	0.411842
CD4.Th1	0.976044	0.936625	1.01712	0.248984	0.319211
CD4.Tfh	0.983313	0.969252	0.997579	0.0220326	0.0459013
Treg	1.02874	0.979538	1.08042	0.257136	0.321307
CD8.Prolif	1.03424	1.01668	1.0521	0.000116233	0.000415116
CD8.TE	0.99977	0.99496	1.0046	0.925493	0.944381
CD8.EM	1.01998	1.014	1.026	4.2544e-11	2.659e-10
