# Supplementary material for: Single-cell multi-omics analysis of the immune response in COVID-19
Source: Nat Med. 2021 Apr 20;27(5):904–16. doi: 10.1038/s41591-021-01329-2 (PMC8121667; doi:10.1038/s41591-021-01329-2)
Supplement: Source Data Extended Data Fig. 5 — Cell percentages for flow cytometry. [file 41591_2021_1329_MOESM4_ESM.xlsx]

## Sheet: Extended Data 5E
CD107a										CD137
Healthy_CD8	Mild_CD8	Moderate_CD8	Severe_CD8	Critical_CD8	Healthy_CD4	Mild_CD4	Moderate_CD4	Severe_CD4	Critical_CD4	Healthy_CD8	Mild_CD8	Moderate_CD8	Severe_CD8	Critical_CD8	Healthy_CD4	Mild_CD4	Moderate_CD4	Severe_CD4	Critical_CD4
0	23.2	14.45	31.4	0	0	0.318	0.2425	0.4591	0.0298	1.08	0.043	1.756	7.55	1.949	0.468	0.343	2.136	11.9	1.59
0	11.54	5.4	9.303	18.9	0	0.191	0.1069	0.2502	0.3998	0.058	0.588	0.461	2.472	3.302	0.053	0.671	0.814	3.274	6.199
0	11.9	6.627	9.12	10.718	0	0.159	0.1731	0.1888	0.2368	0.678	0.181	1.217	1.001	3.965	1.146	0.119	0.635	0.995	2.184
0	5.01	0	0	17.98	0	0.141	0	0	0.2868	0.25	2.01	1.022	3.377	0.118	1.022	0.09	0.395	1.528	0.725
0	7.98	41	0	0.16	0.0012	0.196	0.5401	0	0.0093	0.381	2.33	0.082	2.372	7.501	1.528	2.63	0.29	1.876	3.502
0.279	46	11.9	0		0	0.41	0.2475	0		1.27	0.077	4.16	0.691		0	0.28	4.823	0.481
0	14.97	0	43.4		0	0.449	0.0001	0.585		1.014	0.005	3.629	0.103		0.637	0.324	3.851	0.156
0	0.071	3.19	0.12		0	0.0037	0.0641	0.0366		0.34	5.715	0.903	5.109		1.842	4.799	1.316	5.297
0	22.57	0	5.86		0	0.3934	0	0.156		0.262	1.393	0.581	1.615		0.178	1.409	0.345	2.264
1.156	0.114	34			0.0694	0.02	0.411			1.109	2.156	0.154			0	3.316	0.332
0		17.57			0		0.4447			0.073		1.898			0.06		2.574
0		0.233			0		0.0031			0.556		1.698			0.19		2.7
		0.268					0					3.808					7.288
		12.949					0.3121					5.054					0
		0.062					0					7.004					0
		32.6					0.387					0.547					2.187
		25.4					0.299					0.034					0.582
